# Supplementary material for: Amino Acid Usage Is Asymmetrically Biased in AT- and GC-Rich Microbial Genomes
Source: PLoS One. 2013 Jul 26;8(7):e69878. doi: 10.1371/journal.pone.0069878 (PMC3724673; doi:10.1371/journal.pone.0069878)
Supplement: Table S1 — Dataset. The dataset in Excel format used in the article. The file includes NCBI accession numbers for all DNA sequences used. (XLS) [file pone.0069878.s002.xls]

## Sheet: Supplementary Information.txt
NCBI ACCESSION	Genome Size	Size of Coding Regions	AT Content in Coding Regions	Genomic AT Content	Relative Entropy from Coding Regions	Genomic Relative Entropy	AAUB	CUB	Phylum	Domain	Species	Genus	Chromosome Number	Name of Organism
NC_000117.faa	1.04252	0.939772	0.583434	0.586927	0.0513718	0.0477888	0.0246521	0.0063674	CV	B	Trachomatis	Chlamydia	1	Chlamydia trachomatis D/UW-3/CX, complete genome
NC_000853.faa	1.86072	1.76049	0.536084	0.537523	0.109972	0.107222	0.0268328	0.00759667	Thermotogae	B	Mixed	Thermotoga	1	Thermotoga maritima MSB8 chromosome, complete genome
NC_000854.faa	1.6697	1.48134	0.430282	0.436887	0.0623311	0.0555791	0.0316328	0.00705384	A_Thermoprotei	A	Mixed	Diverse	1	Aeropyrum pernix K1, complete genome
NC_000868.faa	1.76512	1.62175	0.548558	0.552861	0.0573784	0.0587727	0.0281708	0.00682817	A_Thermococcales	A	Mixed	Pyrococcus	1	Pyrococcus abyssi GE5 chromosome, complete genome
NC_000907.faa	1.83014	1.55368	0.611755	0.618521	0.069998	0.0555862	0.0238309	0.00857067	GammaProteobacteria	B	Influenzae	Haemophilus	1	Haemophilus influenzae Rd KW20 chromosome, complete genome
NC_000908.faa	0.580076	0.527565	0.684496	0.683109	0.0887051	0.0807662	0.0275278	0.0123312	Tenericutes	B	Mixed	Mycoplasma	1	Mycoplasma genitalium G37, complete genome
NC_000909.faa	1.66497	1.45544	0.680631	0.685737	0.0746739	0.0711722	0.0297905	0.0129506	A_Methanococcales	A	Mixed	Diverse	1	Methanocaldococcus jannaschii DSM 2661 chromosome, complete genome
NC_000911.faa	3.57347	3.11344	0.514127	0.522797	0.0817043	0.0736056	0.0250613	0.00552234	Cyanobacteria	B	Mixed	Diverse	1	Synechocystis sp. PCC 6803 chromosome, complete genome
NC_000912.faa	0.816394	0.720393	0.592542	0.59992	0.070247	0.0649149	0.024793	0.007671	Tenericutes	B	Mixed	Mycoplasma	1	Mycoplasma pneumoniae M129 chromosome, complete genome
NC_000913.faa	4.63968	4.08967	0.481728	0.492103	0.0708427	0.0550051	0.0244033	0.00511827	GammaProteobacteria	B	Coli	Escherichia	1	Escherichia coli str. K-12 substr. MG1655 chromosome, complete genome
NC_000915.faa	1.66787	1.50872	0.604354	0.611268	0.117372	0.111235	0.0260538	0.00976666	EpsilonProteobacteria	B	Pylori	Helicobacter	1	Helicobacter pylori 26695 chromosome, complete genome
NC_000916.faa	1.75138	1.58392	0.494405	0.504561	0.0902546	0.0810347	0.025828	0.00626719	A_Methanomicrobia	A	Mixed	Diverse	1	Methanothermobacter thermautotrophicus str. Delta H chromosome, complete genome
NC_000917.faa	2.1784	2.01601	0.506417	0.514183	0.0692355	0.0633992	0.0268229	0.00622533	A_Other	A	Mixed	Diverse	1	Archaeoglobus fulgidus DSM 4304, complete genome
NC_000918.faa	1.55133	1.454	0.563358	0.565238	0.0906256	0.0925078	0.0289327	0.00828235	Aquificae	B	Mixed	Diverse	1	Aquifex aeolicus VF5, complete genome
NC_000919.faa	1.13801	1.0574	0.473908	0.472279	0.0488277	0.0441638	0.0261428	0.00491829	Spirochaetes	B	Pallidum	Treponema	1	Treponema pallidum subsp. pallidum str. Nichols chromosome, complete genome
NC_000921.faa	1.64383	1.48638	0.600983	0.608113	0.115971	0.110443	0.0260324	0.00958835	EpsilonProteobacteria	B	Pylori	Helicobacter	1	Helicobacter pylori J99 chromosome, complete genome
NC_000922.faa	1.23023	1.08928	0.586575	0.594223	0.0492565	0.0451254	0.0244584	0.00638607	CV	B	Mixed	Chlamydophila	1	Chlamydophila pneumoniae CWL029 chromosome, complete genome
NC_000961.faa	1.7385	1.64888	0.578243	0.58121	0.0620094	0.0662761	0.0279953	0.00761038	A_Thermococcales	A	Mixed	Pyrococcus	1	Pyrococcus horikoshii OT3 chromosome, complete genome
NC_000962.faa	4.41153	4.0261	0.341016	0.343859	0.0649206	0.0535931	0.033501	0.0102225	Actinobacteria	B	MTC	Mycobacterium	1	Mycobacterium tuberculosis H37Rv chromosome, complete genome
NC_000963.faa	1.11152	0.840186	0.695803	0.709997	0.0258453	0.0191404	0.0273376	0.0123501	AlphaProteobacteria	B	Prowazekii	Rickettsia	1	Rickettsia prowazekii str. Madrid E chromosome, complete genome
NC_000964.faa	4.21561	3.69779	0.55775	0.564856	0.0733331	0.0630788	0.0236193	0.00663449	Firmicutes	B	Mixed	Bacillus	1	Bacillus subtilis subsp. subtilis str. 168 chromosome, complete genome
NC_001263.faa	2.64864	2.38825	0.323675	0.329896	0.0651664	0.0429012	0.0329094	0.0110749	Deinococcus-Thermus	B	Mixed	Deinococcus	1	Deinococcus radiodurans R1 chromosome 1, complete sequence
NC_001264.faa	0.412348	0.384978	0.328253	0.333119	0.0608619	0.042711	0.033082	0.0107818	Deinococcus-Thermus	B	Mixed	Deinococcus	1	Deinococcus radiodurans R1 chromosome 2, complete sequence
NC_001318.faa	0.910724	0.75726	0.710691	0.714067	0.0740621	0.0700997	0.0313723	0.0144777	Spirochaetes	B	Mixed	Borrelia	1	Borrelia burgdorferi B31 chromosome, complete genome
NC_002163.faa	1.64148	1.5288	0.691707	0.694514	0.0931422	0.0851843	0.0278834	0.0138168	EpsilonProteobacteria	B	Jejuni	Campylobacter	1	Campylobacter jejuni subsp. jejuni NCTC 11168 = ATCC 700819 chromosome, complete genome
NC_002179.faa	1.22985	1.09569	0.587049	0.594274	0.0492897	0.045135	0.0244388	0.0064108	CV	B	Mixed	Chlamydophila	1	Chlamydophila pneumoniae AR39, complete genome
NC_002488.faa	2.67931	2.23421	0.46211	0.473259	0.0491373	0.0398274	0.0261643	0.00459134	GammaProteobacteria	B	Mixed	Diverse	1	Xylella fastidiosa 9a5c chromosome, complete genome
NC_002491.faa	1.22656	1.10217	0.586461	0.594185	0.0489221	0.0451518	0.0244082	0.00636836	CV	B	Mixed	Chlamydophila	1	Chlamydophila pneumoniae J138 chromosome, complete genome
NC_002505.faa	2.96115	2.60049	0.517058	0.523052	0.060949	0.0477803	0.0242749	0.00476023	GammaProteobacteria	B	Cholerae	Vibrio	1	Vibrio cholerae O1 biovar El Tor str. N16961 chromosome chromosome I, complete sequence
NC_002506.faa	1.07231	0.909225	0.524526	0.530865	0.0586868	0.0488888	0.0239445	0.00478769	GammaProteobacteria	B	Cholerae	Vibrio	2	Vibrio cholerae O1 biovar El Tor str. N16961 chromosome II, complete sequence
NC_002516.faa	6.2644	5.59757	0.328585	0.334443	0.0906366	0.0630625	0.0315228	0.0111912	GammaProteobacteria	B	Aeruginosa	Pseudomonas	1	Pseudomonas aeruginosa PAO1 chromosome, complete genome
NC_002528.faa	0.640681	0.557123	0.726001	0.736875	0.0331685	0.0291445	0.0290622	0.0150722	GammaProteobacteria	B	Aphidicola	Buchnera	1	Buchnera aphidicola str. APS (Acyrthosiphon pisum) chromosome, complete genome
NC_002570.faa	4.20235	3.58005	0.55681	0.563145	0.0469804	0.037476	0.0235755	0.00574964	Firmicutes	B	Mixed	Bacillus	1	Bacillus halodurans C-125 chromosome, complete genome
NC_002578.faa	1.56491	1.368	0.527265	0.540056	0.0554693	0.0478391	0.0242369	0.00535241	A_Other	A	Mixed	Diverse	1	Thermoplasma acidophilum DSM 1728 chromosome, complete genome
NC_002607.faa	2.01424	1.78935	0.314891	0.32087	0.11271	0.0921294	0.0344059	0.012319	A_Halobacteriales	A	Mixed	Diverse	1	Halobacterium sp. NRC-1 chromosome, complete genome
NC_002620.faa	1.07295	0.965607	0.593132	0.596635	0.0548124	0.0510163	0.0245611	0.00695065	CV	B	Mixed	Chlamydia	1	Chlamydia muridarum Nigg, complete genome
NC_002655.faa	5.52844	4.83215	0.485041	0.49617	0.0664706	0.0528908	0.0239058	0.00496148	GammaProteobacteria	B	Coli	Escherichia	1	Escherichia coli O157:H7 str. EDL933 chromosome, complete genome
NC_002662.faa	2.36559	2.01626	0.638298	0.646706	0.0669904	0.0529644	0.0247881	0.00982542	Firmicutes	B	Lactis	Lactococcus	1	Lactococcus lactis subsp. lactis Il1403 chromosome, complete genome
NC_002663.faa	2.25749	2.00917	0.589624	0.595951	0.0585121	0.044511	0.0238916	0.00721272	GammaProteobacteria	B	Mixed	Diverse	1	Pasteurella multocida subsp. multocida str. Pm70 chromosome, complete genome
NC_002677.faa	3.2682	1.62005	0.398767	0.422033	0.0466663	0.0318755	0.0305346	0.00691236	Actinobacteria	B	Mixed	Mycobacterium	1	Mycobacterium leprae TN chromosome, complete genome
NC_002678.faa	7.03607	6.12012	0.365283	0.372529	0.111815	0.0917557	0.0296246	0.0098671	AlphaProteobacteria	B	Mixed	Diverse	1	Mesorhizobium loti MAFF303099 chromosome, complete genome
NC_002695.faa	5.49845	4.74472	0.483709	0.494629	0.0668356	0.0526188	0.0238792	0.0049874	GammaProteobacteria	B	Coli	Escherichia	1	Escherichia coli O157:H7 str. Sakai chromosome, complete genome
NC_002696.faa	4.01695	3.63858	0.323226	0.32786	0.0964734	0.0727828	0.0326618	0.0116505	AlphaProteobacteria	B	Mixed	Diverse	1	Caulobacter crescentus CB15 chromosome, complete genome
NC_002737.faa	1.85244	1.55208	0.608518	0.614865	0.0489711	0.0364886	0.0242911	0.00758704	Firmicutes	B	Pyogenes	Streptococcus	1	Streptococcus pyogenes M1 GAS chromosome, complete genome
NC_002745.faa	2.81482	2.34986	0.664401	0.671565	0.0345099	0.0201361	0.0235576	0.0104749	Firmicutes	B	Aureus	Staphylococcus	1	Staphylococcus aureus subsp. aureus N315 chromosome, complete genome
NC_002754.faa	2.99225	2.53079	0.635155	0.642128	0.0266476	0.0277793	0.0268867	0.00889723	A_Sulfolobales	A	Mixed	Diverse	1	Sulfolobus solfataricus P2 chromosome, complete genome
NC_002755.faa	4.40384	3.99214	0.342309	0.343932	0.0641398	0.0537589	0.0332782	0.0101319	Actinobacteria	B	MTC	Mycobacterium	1	Mycobacterium tuberculosis CDC1551 chromosome, complete genome
NC_002758.faa	2.87853	2.41229	0.664258	0.671222	0.0340657	0.0199001	0.0235129	0.0104685	Firmicutes	B	Aureus	Staphylococcus	1	Staphylococcus aureus subsp. aureus Mu50 chromosome, complete genome
NC_002771.faa	0.963879	0.872784	0.727073	0.733635	0.101784	0.0965887	0.0301193	0.0159888	Tenericutes	B	Mixed	Mycoplasma	1	Mycoplasma pulmonis UAB CTIP, complete genome
NC_002927.faa	5.33918	4.90474	0.315121	0.31923	0.107649	0.0812638	0.032892	0.012688	BetaProteobacteria	B	Mixed	Diverse	1	Bordetella bronchiseptica RB50 chromosome, complete genome
NC_002928.faa	4.77355	4.13134	0.315673	0.319	0.1086	0.0823659	0.0327857	0.0126679	BetaProteobacteria	B	Mixed	Diverse	1	Bordetella parapertussis 12822 chromosome, complete genome
NC_002929.faa	4.08619	3.37657	0.318744	0.322794	0.105431	0.0785896	0.0323611	0.0124002	BetaProteobacteria	B	Mixed	Diverse	1	Bordetella pertussis Tohama I chromosome, complete genome
NC_002932.faa	2.15495	1.89667	0.423441	0.434704	0.0882835	0.0738428	0.0246685	0.00673283	BC	B	Mixed	Chlorobium	1	Chlorobium tepidum TLS chromosome, complete genome
NC_002935.faa	2.48863	2.18909	0.459245	0.465215	0.0350188	0.0271241	0.0273746	0.00401124	Actinobacteria	B	Diphtheriae	Corynebacterium	1	Corynebacterium diphtheriae NCTC 13129 chromosome, complete genome
NC_002936.faa	1.46972	1.32127	0.503846	0.511497	0.0807585	0.070511	0.0246176	0.00538785	Chloroflexi	B	Mixed	Diverse	1	Dehalococcoides ethenogenes 195, complete genome
NC_002937.faa	3.57086	3.09085	0.365866	0.368574	0.0634932	0.0487293	0.0291492	0.00840199	DeltaProteobacteria	B	Mixed	Desulfovibrio	1	Desulfovibrio vulgaris str. Hildenborough chromosome, complete genome
NC_002939.faa	3.81413	3.46603	0.384164	0.390625	0.0487694	0.0367128	0.0275203	0.00738397	DeltaProteobacteria	B	Mixed	Geobacter	1	Geobacter sulfurreducens PCA chromosome, complete genome
NC_002940.faa	1.69895	1.44611	0.61262	0.617795	0.0624589	0.0492758	0.0237707	0.00836512	GammaProteobacteria	B	Mixed	Haemophilus	1	Haemophilus ducreyi 35000HP chromosome, complete genome
NC_002942.faa	3.39775	3.01253	0.610732	0.617305	0.0505162	0.0440532	0.0230823	0.00787536	GammaProteobacteria	B	Pneumophila	Legionella	1	Legionella pneumophila subsp. pneumophila str. Philadelphia 1 chromosome, complete genome
NC_002944.faa	4.82978	4.42057	0.30347	0.307014	0.0852412	0.064126	0.0334017	0.0125283	Actinobacteria	B	Mixed	Mycobacterium	1	Mycobacterium avium subsp. paratuberculosis K-10, complete genome
NC_002945.faa	4.34549	3.935	0.34097	0.34367	0.0648962	0.0536194	0.0335496	0.0102273	Actinobacteria	B	MTC	Mycobacterium	1	Mycobacterium bovis AF2122/97 chromosome, complete genome
NC_002946.faa	2.15392	1.69205	0.460056	0.473103	0.121903	0.11002	0.0248029	0.00704551	BetaProteobacteria	B	Mixed	Neisseria	1	Neisseria gonorrhoeae FA 1090 chromosome, complete genome
NC_002947.faa	6.18186	5.36431	0.376498	0.384759	0.0828263	0.0618157	0.0289384	0.00860391	GammaProteobacteria	B	Putida	Pseudomonas	1	Pseudomonas putida KT2440 chromosome, complete genome
NC_002950.faa	2.34348	1.93533	0.506333	0.517121	0.0428091	0.0353157	0.0224616	0.00390356	BC	B	Mixed	Diverse	1	Porphyromonas gingivalis W83 chromosome, complete genome
NC_002951.faa	2.80942	2.32213	0.664877	0.671825	0.0350363	0.0203371	0.0235749	0.0105201	Firmicutes	B	Aureus	Staphylococcus	1	Staphylococcus aureus subsp. aureus COL chromosome, complete genome
NC_002952.faa	2.90262	2.37275	0.664671	0.671928	0.0342778	0.0200458	0.0235236	0.0105043	Firmicutes	B	Aureus	Staphylococcus	1	Staphylococcus aureus subsp. aureus MRSA252 chromosome, complete genome
NC_002953.faa	2.7998	2.29412	0.664715	0.671496	0.0343778	0.0202634	0.0236207	0.0104896	Firmicutes	B	Aureus	Staphylococcus	1	Staphylococcus aureus subsp. aureus MSSA476 chromosome, complete genome
NC_002967.faa	2.8432	2.6088	0.617275	0.621262	0.0839984	0.078037	0.0253667	0.00970721	Spirochaetes	B	Mixed	Treponema	1	Treponema denticola ATCC 35405 chromosome, complete genome
NC_002971.faa	1.99528	1.55629	0.567161	0.573395	0.0759228	0.0624116	0.0236665	0.00691382	GammaProteobacteria	B	Mixed	Diverse	1	Coxiella burnetii RSA 493 chromosome, complete genome
NC_002973.faa	2.90519	2.56948	0.615051	0.619588	0.0501025	0.0388451	0.0247109	0.00853129	Firmicutes	B	Monocytogenes	Listeria	1	Listeria monocytogenes serotype 4b str. F2365 chromosome, complete genome
NC_002976.faa	2.61653	2.16246	0.670645	0.678486	0.023415	0.0131734	0.0236304	0.0106009	Firmicutes	B	Mixed	Staphylococcus	1	Staphylococcus epidermidis RP62A, complete genome
NC_002977.faa	3.30456	2.95627	0.360434	0.364154	0.0730619	0.0574268	0.0293811	0.00914249	GammaProteobacteria	B	Mixed	Diverse	1	Methylococcus capsulatus str. Bath chromosome, complete genome
NC_002978.faa	1.26778	1.01728	0.64537	0.647652	0.0367739	0.0321632	0.025139	0.00970351	AlphaProteobacteria	B	Mixed	Diverse	1	Wolbachia endosymbiont of Drosophila melanogaster, complete genome
NC_003028.faa	2.16084	1.80436	0.59455	0.603027	0.0513997	0.0401733	0.024441	0.00691218	Firmicutes	B	Pneumoniae	Streptococcus	1	Streptococcus pneumoniae TIGR4 chromosome, complete genome
NC_003030.faa	3.94088	3.38147	0.68496	0.690742	0.0404537	0.0379933	0.0267839	0.0122856	Firmicutes	B	Mixed	Clostridium	1	Clostridium acetobutylicum ATCC 824 chromosome, complete genome
NC_003047.faa	3.65414	3.15567	0.365129	0.372711	0.114779	0.092793	0.0296977	0.00989137	AlphaProteobacteria	B	Meliloti	Sinorhizobium	1	Sinorhizobium meliloti 1021 chromosome, complete genome
NC_003062.faa	2.84158	2.4962	0.397758	0.406248	0.110535	0.0939333	0.02823	0.00829239	AlphaProteobacteria	B	Mixed	Agrobacterium	1	Agrobacterium tumefaciens str. C58 chromosome circular, complete sequence
NC_003063.faa	2.07558	1.8635	0.400482	0.407243	0.102684	0.0888058	0.0284468	0.00801234	AlphaProteobacteria	B	Mixed	Agrobacterium	2	Agrobacterium tumefaciens str. C58 chromosome linear, complete sequence
NC_003098.faa	2.03862	1.77236	0.594662	0.60284	0.0516994	0.0406189	0.0243602	0.00694266	Firmicutes	B	Pneumoniae	Streptococcus	1	Streptococcus pneumoniae R6, complete genome
NC_003103.faa	1.26876	1.02469	0.671499	0.675612	0.0345898	0.0290999	0.0264266	0.0112374	AlphaProteobacteria	B	Mixed	Rickettsia	1	Rickettsia conorii str. Malish 7, complete genome
NC_003106.faa	2.69476	2.2867	0.664229	0.672133	0.0328565	0.031694	0.0274017	0.0104586	A_Sulfolobales	A	Mixed	Diverse	1	Sulfolobus tokodaii str. 7 chromosome, complete genome
NC_003112.faa	2.27236	1.7985	0.469194	0.484722	0.110883	0.0976802	0.0246548	0.0066277	BetaProteobacteria	B	Meningitidis	Neisseria	1	Neisseria meningitidis MC58 chromosome, complete genome
NC_003116.faa	2.18441	1.72304	0.465823	0.481909	0.113927	0.0995069	0.024903	0.00673897	BetaProteobacteria	B	Meningitidis	Neisseria	1	Neisseria meningitidis Z2491 chromosome, complete genome
NC_003143.faa	4.65373	3.7345	0.51095	0.523639	0.0504438	0.039247	0.0244057	0.00435955	GammaProteobacteria	B	Pestis	Yersinia	1	Yersinia pestis CO92 chromosome, complete genome
NC_003155.faa	9.02561	7.78857	0.288582	0.292834	0.0699656	0.0482247	0.0347588	0.0127345	Actinobacteria	B	Mixed	Streptomyces	1	Streptomyces avermitilis MA-4680, complete genome
NC_003197.faa	4.85743	4.19754	0.466533	0.477785	0.0759088	0.0608881	0.0246	0.0056509	GammaProteobacteria	B	Enterica	Salmonella	1	Salmonella enterica subsp. enterica serovar Typhimurium str. LT2 chromosome, complete genome
NC_003198.faa	4.80904	3.99874	0.467461	0.479073	0.0738788	0.0590171	0.0245685	0.005565	GammaProteobacteria	B	Enterica	Salmonella	1	Salmonella enterica subsp. enterica serovar Typhi str. CT18 chromosome, complete genome
NC_003210.faa	2.94453	2.62108	0.615571	0.62019	0.0497309	0.038482	0.0247198	0.0085556	Firmicutes	B	Monocytogenes	Listeria	1	Listeria monocytogenes EGD-e, complete genome
NC_003212.faa	3.01121	2.67786	0.621658	0.62561	0.0481093	0.0374101	0.024695	0.00886395	Firmicutes	B	Mixed	Listeria	1	Listeria innocua Clip11262, complete genome
NC_003228.faa	5.20514	4.59024	0.557838	0.568094	0.0362585	0.0288029	0.0212782	0.005174	BC	B	Mixed	Bacteroides	1	Bacteroides fragilis NCTC 9343 chromosome, complete genome
NC_003272.faa	6.41377	5.27503	0.575585	0.586525	0.0349851	0.0265571	0.0244758	0.00564305	Cyanobacteria	B	Mixed	Diverse	1	Nostoc sp. PCC 7120 chromosome, complete genome
NC_003295.faa	3.71641	3.26914	0.32381	0.32963	0.1097	0.0815976	0.0311128	0.0119623	BetaProteobacteria	B	Mixed	Ralstonia	1	Ralstonia solanacearum GMI1000 chromosome, complete genome
NC_003317.faa	2.11714	1.81842	0.417173	0.42842	0.112063	0.0971882	0.0275249	0.00763512	AlphaProteobacteria	B	Mixed	Brucella	1	Brucella melitensis bv. 1 str. 16M chromosome I, complete sequence
NC_003318.faa	1.17779	1.03944	0.416979	0.426621	0.110374	0.0966775	0.0279789	0.00760792	AlphaProteobacteria	B	Mixed	Brucella	2	Brucella melitensis bv. 1 str. 16M chromosome II, complete sequence
NC_003361.faa	1.17339	1.04926	0.60175	0.607771	0.04247	0.0377239	0.024099	0.00695982	CV	B	Mixed	Chlamydophila	1	Chlamydophila caviae GPIC chromosome, complete genome
NC_003364.faa	2.22243	1.97555	0.481019	0.486375	0.0442154	0.0427562	0.0288184	0.00504875	A_Thermoprotei	A	Mixed	Diverse	1	Pyrobaculum aerophilum str. IM2 chromosome, complete genome
NC_003366.faa	3.03143	2.53049	0.705275	0.714339	0.0611989	0.0568316	0.0279541	0.0136833	Firmicutes	B	Mixed	Clostridium	1	Clostridium perfringens str. 13 chromosome, complete genome
NC_003450.faa	3.3094	2.85995	0.451974	0.461897	0.0534522	0.0411941	0.0277177	0.00476104	Actinobacteria	B	Mixed	Corynebacterium	1	Corynebacterium glutamicum ATCC 13032, complete genome
NC_003454.faa	2.1745	1.93634	0.726035	0.728484	0.0728301	0.0694058	0.0290348	0.0152947	Fusobacteria	B	Mixed	Diverse	1	Fusobacterium nucleatum subsp. nucleatum ATCC 25586 chromosome, complete genome
NC_003485.faa	1.89502	1.61307	0.608444	0.614534	0.0480397	0.0359258	0.0242226	0.00757941	Firmicutes	B	Pyogenes	Streptococcus	1	Streptococcus pyogenes MGAS8232 chromosome, complete genome
NC_003551.faa	1.69497	1.50835	0.388029	0.388408	0.0697934	0.0596307	0.0318438	0.00821486	A_Other	A	Mixed	Diverse	1	Methanopyrus kandleri AV19, complete genome
NC_003552.faa	5.75149	4.26113	0.548289	0.573191	0.0604667	0.0556055	0.0238948	0.00595356	A_Methanomicrobia	A	Mixed	Diverse	1	Methanosarcina acetivorans C2A chromosome, complete genome
NC_003869.faa	2.68945	2.34317	0.621971	0.624291	0.0613575	0.0635321	0.0272339	0.00975942	Firmicutes	B	Mixed	Thermoanaerobacter	1	Thermoanaerobacter tengcongensis MB4 chromosome, complete genome
NC_003888.faa	8.66751	7.70518	0.275513	0.278813	0.0726202	0.0490588	0.0359916	0.0135547	Actinobacteria	B	Mixed	Streptomyces	1	Streptomyces coelicolor A3(2) chromosome, complete genome
NC_003901.faa	4.09635	3.07331	0.558149	0.585151	0.0687721	0.0634445	0.0244861	0.00656679	A_Methanomicrobia	A	Mixed	Diverse	1	Methanosarcina mazei Go1 chromosome, complete genome
NC_003902.faa	5.07619	4.30735	0.344079	0.349316	0.110212	0.0892155	0.0315817	0.0109357	GammaProteobacteria	B	Mixed	Xanthomonas	1	Xanthomonas campestris pv. campestris str. ATCC 33913 chromosome, complete genome
NC_003909.faa	5.22428	4.44507	0.639272	0.644238	0.0313143	0.021495	0.0237511	0.00936733	Firmicutes	B	Cereus	Bacillus	1	Bacillus cereus ATCC 10987 chromosome, complete genome
NC_003910.faa	5.37318	4.55125	0.611779	0.619946	0.0394334	0.0293196	0.023859	0.00751256	GammaProteobacteria	B	Mixed	Diverse	1	Colwellia psychrerythraea 34H chromosome, complete genome
NC_003911.faa	4.10944	3.69132	0.352116	0.357771	0.102427	0.0773543	0.0305593	0.0102757	AlphaProteobacteria	B	Mixed	Diverse	1	Ruegeria pomeroyi DSS-3 chromosome, complete genome
NC_003912.faa	1.77783	1.62177	0.694058	0.696939	0.0935901	0.085485	0.0281525	0.014001	EpsilonProteobacteria	B	Jejuni	Campylobacter	1	Campylobacter jejuni RM1221, complete genome
NC_003919.faa	5.17555	4.46251	0.348801	0.352281	0.109146	0.0911428	0.0315196	0.0106909	GammaProteobacteria	B	Mixed	Xanthomonas	1	Xanthomonas axonopodis pv. citri str. 306 chromosome, complete genome
NC_003923.faa	2.82046	2.35927	0.66503	0.671704	0.0348813	0.0202977	0.023616	0.0105245	Firmicutes	B	Aureus	Staphylococcus	1	Staphylococcus aureus subsp. aureus MW2, complete genome
NC_003997.faa	5.22729	4.23447	0.639573	0.646232	0.0317003	0.0213885	0.0238338	0.00936353	Firmicutes	B	Cereus	Bacillus	1	Bacillus anthracis str. Ames chromosome, complete genome
NC_004070.faa	1.90052	1.63121	0.608071	0.614073	0.0476699	0.0357698	0.0242877	0.007562	Firmicutes	B	Pyogenes	Streptococcus	1	Streptococcus pyogenes MGAS315 chromosome, complete genome
NC_004088.faa	4.60076	3.81143	0.511253	0.523588	0.0505006	0.0392326	0.0243687	0.00435988	GammaProteobacteria	B	Pestis	Yersinia	1	Yersinia pestis KIM 10 chromosome, complete genome
NC_004113.faa	2.59386	2.33054	0.454587	0.460821	0.0629628	0.0500665	0.0274852	0.00524128	Cyanobacteria	B	Mixed	Diverse	1	Thermosynechococcus elongatus BP-1 chromosome, complete genome
NC_004116.faa	2.16027	1.86962	0.639429	0.643534	0.0338902	0.0241571	0.0242282	0.00883594	Firmicutes	B	Mixed	Streptococcus	1	Streptococcus agalactiae 2603V/R chromosome, complete genome
NC_004129.faa	7.07489	6.20863	0.358968	0.366951	0.0831233	0.0596861	0.0294934	0.00943546	GammaProteobacteria	B	Mixed	Pseudomonas	1	Pseudomonas protegens Pf-5 chromosome, complete genome
NC_004193.faa	3.63053	3.06452	0.639185	0.643187	0.0270354	0.0187635	0.023693	0.00903054	Firmicutes	B	Mixed	Diverse	1	Oceanobacillus iheyensis HTE831 chromosome, complete genome
NC_004307.faa	2.25664	1.92674	0.391383	0.398802	0.0754532	0.0551352	0.0263307	0.00776904	Actinobacteria	B	Longum	Bifidobacterium	1	Bifidobacterium longum NCC2705 chromosome, complete genome
NC_004310.faa	2.10779	1.77995	0.417939	0.42786	0.113751	0.0980152	0.0276935	0.00764505	AlphaProteobacteria	B	Mixed	Brucella	1	Brucella suis 1330 chromosome I, complete sequence
NC_004311.faa	1.20738	1.02614	0.417717	0.426836	0.109726	0.0957034	0.0281181	0.00757078	AlphaProteobacteria	B	Mixed	Brucella	2	Brucella suis 1330 chromosome II, complete sequence
NC_004337.faa	4.6072	3.6947	0.479967	0.491105	0.0683	0.0521802	0.0240767	0.00506574	GammaProteobacteria	B	Mixed	Escherichia	1	Shigella flexneri 2a str. 301 chromosome, complete genome
NC_004342.faa	4.33876	3.24046	0.633236	0.649849	0.0897951	0.0749437	0.0252548	0.0102491	Spirochaetes	B	Mixed	Leptospira	1	Leptospira interrogans serovar Lai str. 56601 chromosome chromosome I, complete sequence
NC_004343.faa	0.359372	0.277893	0.632567	0.648568	0.0919053	0.0763941	0.0254162	0.0102445	Spirochaetes	B	Mixed	Leptospira	2	Leptospira interrogans serovar Lai str. 56601 chromosome chromosome II, complete sequence
NC_004344.faa	0.697724	0.606706	0.763549	0.775211	0.0544479	0.0533112	0.0344252	0.0184073	GammaProteobacteria	B	Mixed	Diverse	1	Wigglesworthia glossinidia endosymbiont of Glossina brevipalpis chromosome, complete genome
NC_004347.faa	4.9698	4.14579	0.530698	0.540392	0.0494447	0.0392081	0.0245065	0.00454417	GammaProteobacteria	B	Mixed	Shewanella	1	Shewanella oneidensis MR-1 chromosome, complete genome
NC_004350.faa	2.03293	1.74294	0.625329	0.631713	0.057081	0.0445826	0.0244647	0.00867682	Firmicutes	B	Mixed	Streptococcus	1	Streptococcus mutans UA159 chromosome, complete genome
NC_004368.faa	2.21149	1.93984	0.63924	0.643726	0.0343736	0.0249418	0.0242303	0.00883321	Firmicutes	B	Mixed	Streptococcus	1	Streptococcus agalactiae NEM316, complete genome
NC_004369.faa	3.14709	2.8761	0.36205	0.3686	0.068962	0.0536122	0.0290046	0.00863184	Actinobacteria	B	Mixed	Corynebacterium	1	Corynebacterium efficiens YS-314 chromosome, complete genome
NC_004431.faa	5.23143	4.72189	0.485841	0.495252	0.0657962	0.0524069	0.0237707	0.00488943	GammaProteobacteria	B	Coli	Escherichia	1	Escherichia coli CFT073 chromosome, complete genome
NC_004432.faa	1.35863	1.20476	0.735183	0.742825	0.0750575	0.0626346	0.028984	0.0149783	Tenericutes	B	Mixed	Mycoplasma	1	Mycoplasma penetrans HF-2, complete genome
NC_004459.faa	3.28187	2.81114	0.526256	0.535494	0.0580394	0.0461447	0.0238516	0.00481203	GammaProteobacteria	B	Vulnificus	Vibrio	1	Vibrio vulnificus CMCP6 chromosome I, complete sequence
NC_004460.faa	1.84483	1.60518	0.517737	0.528815	0.0643179	0.0525625	0.0236327	0.00486345	GammaProteobacteria	B	Vulnificus	Vibrio	2	Vibrio vulnificus CMCP6 chromosome II, complete sequence
NC_004461.faa	2.49928	2.08612	0.670703	0.679048	0.023461	0.0133447	0.0236637	0.0106037	Firmicutes	B	Mixed	Staphylococcus	1	Staphylococcus epidermidis ATCC 12228 chromosome, complete genome
NC_004463.faa	9.10583	7.9262	0.353415	0.359406	0.113541	0.0927327	0.0296047	0.0104826	AlphaProteobacteria	B	Mixed	Diverse	1	Bradyrhizobium japonicum USDA 110 chromosome, complete genome
NC_004545.faa	0.61598	0.499965	0.729541	0.746586	0.02538	0.0191248	0.0292789	0.0149494	GammaProteobacteria	B	Aphidicola	Buchnera	1	Buchnera aphidicola str. Bp (Baizongia pistaciae) chromosome, complete genome
NC_004547.faa	5.06402	4.35191	0.47815	0.490327	0.0616273	0.047081	0.0250292	0.00483363	GammaProteobacteria	B	Mixed	Diverse	1	Pectobacterium atrosepticum SCRI1043 chromosome, complete genome
NC_004551.faa	0.925938	0.783156	0.535943	0.53686	0.032363	0.0267985	0.0257253	0.00421817	Actinobacteria	B	Mixed	Diverse	1	Tropheryma whipplei TW08/27, complete genome
NC_004552.faa	1.14438	1.0036	0.595066	0.601336	0.0340988	0.0297623	0.0238834	0.00645294	CV	B	Mixed	Chlamydophila	1	Chlamydophila abortus S26/3, complete genome
NC_004556.faa	2.5198	1.96832	0.468404	0.482236	0.0493729	0.0401319	0.0265247	0.00452206	GammaProteobacteria	B	Mixed	Diverse	1	Xylella fastidiosa Temecula1 chromosome, complete genome
NC_004557.faa	2.79925	2.40304	0.709174	0.712507	0.048356	0.0503804	0.0284811	0.0142221	Firmicutes	B	Mixed	Clostridium	1	Clostridium tetani E88 chromosome, complete genome
NC_004567.faa	3.30827	2.79177	0.544727	0.555331	0.0532098	0.0390595	0.0243153	0.00504584	Firmicutes	B	Mixed	Lactobacillus	1	Lactobacillus plantarum WCFS1, complete genome
NC_004572.faa	0.927303	0.797895	0.535436	0.53668	0.0325104	0.0269207	0.0256364	0.00424765	Actinobacteria	B	Mixed	Diverse	1	Tropheryma whipplei str. Twist, complete genome
NC_004578.faa	6.39713	5.46383	0.406886	0.416011	0.0814237	0.0641775	0.0275196	0.00725128	GammaProteobacteria	B	Mixed	Pseudomonas	1	Pseudomonas syringae pv. tomato str. DC3000 chromosome, complete genome
NC_004603.faa	3.28856	2.85633	0.537878	0.546144	0.0539868	0.0411141	0.0235187	0.00488598	GammaProteobacteria	B	Mixed	Vibrio	1	Vibrio parahaemolyticus RIMD 2210633 chromosome 1, complete sequence
NC_004605.faa	1.87721	1.63481	0.535993	0.546485	0.0570814	0.0451962	0.0231783	0.00495809	GammaProteobacteria	B	Mixed	Vibrio	2	Vibrio parahaemolyticus RIMD 2210633 chromosome 2, complete sequence
NC_004606.faa	1.89427	1.60862	0.608286	0.614497	0.0478626	0.0359983	0.0242812	0.00757439	Firmicutes	B	Pyogenes	Streptococcus	1	Streptococcus pyogenes SSI-1 chromosome, complete genome
NC_004631.faa	4.79196	3.94901	0.467056	0.479484	0.0742139	0.0591914	0.0246167	0.00558545	GammaProteobacteria	B	Enterica	Salmonella	1	Salmonella enterica subsp. enterica serovar Typhi str. Ty2 chromosome, complete genome
NC_004663.faa	6.26036	5.60749	0.561156	0.571628	0.0379794	0.0288936	0.0208515	0.00538302	BC	B	Mixed	Bacteroides	1	Bacteroides thetaiotaomicron VPI-5482 chromosome, complete genome
NC_004668.faa	3.21803	2.77244	0.619122	0.624726	0.0567393	0.0434614	0.0240353	0.00889165	Firmicutes	B	Mixed	Enterococcus	1	Enterococcus faecalis V583 chromosome, complete genome
NC_004722.faa	5.41181	4.37013	0.641104	0.647194	0.0302783	0.0207686	0.0238198	0.00943103	Firmicutes	B	Cereus	Bacillus	1	Bacillus cereus ATCC 14579, complete genome
NC_004741.faa	4.59935	3.56178	0.477876	0.490943	0.069536	0.0522555	0.0241787	0.00513287	GammaProteobacteria	B	Mixed	Escherichia	1	Shigella flexneri 2a str. 2457T, complete genome
NC_004757.faa	2.81209	2.40747	0.484305	0.492818	0.0705846	0.0597124	0.0246787	0.00495587	BetaProteobacteria	B	Mixed	Diverse	1	Nitrosomonas europaea ATCC 19718 chromosome, complete genome
NC_004829.faa	1.0128	0.894483	0.679754	0.685301	0.0509799	0.0418183	0.0265433	0.011436	Tenericutes	B	Gallisepticum	Mycoplasma	1	Mycoplasma gallisepticum str. R(low) chromosome, complete genome
NC_004842.faa	1.19769	1.02539	0.502034	0.502373	0.0268044	0.0253848	0.0251856	0.00396918	AlphaProteobacteria	B	Mixed	Diverse	1	Anaplasma marginale str. St. Maries chromosome, complete genome
NC_004917.faa	1.79915	1.68106	0.636726	0.640687	0.0820563	0.0748795	0.024145	0.00982318	EpsilonProteobacteria	B	Mixed	Helicobacter	1	Helicobacter hepaticus ATCC 51449 chromosome, complete genome
NC_005027.faa	7.14558	6.94024	0.445424	0.445967	0.120473	0.112655	0.0247063	0.00662318	Planctomycetes	B	Mixed	Diverse	1	Rhodopirellula baltica SH 1 chromosome, complete genome
NC_005042.faa	1.75108	1.55617	0.629617	0.635579	0.0573548	0.0531479	0.025777	0.00871118	Cyanobacteria	B	Marinus	Diverse	1	Prochlorococcus marinus subsp. marinus str. CCMP1375 chromosome, complete genome
NC_005043.faa	1.22593	1.10782	0.587182	0.594238	0.0487617	0.0450577	0.0243909	0.00639604	CV	B	Mixed	Chlamydophila	1	Chlamydophila pneumoniae TW-183, complete genome
NC_005061.faa	0.705557	0.586941	0.710997	0.726168	0.0237056	0.0179949	0.0257951	0.0132266	GammaProteobacteria	B	Mixed	Diverse	1	Candidatus Blochmannia floridanus chromosome, complete genome
NC_005070.faa	2.43443	2.1943	0.397848	0.405874	0.0796292	0.0667647	0.029752	0.00731521	Cyanobacteria	B	Synechococcus	Synechococcus	1	Synechococcus sp. WH 8102, complete genome
NC_005071.faa	2.41087	1.97585	0.478291	0.492602	0.0704944	0.0621515	0.0284373	0.00503892	Cyanobacteria	B	Marinus	Diverse	1	Prochlorococcus marinus str. MIT 9313 chromosome, complete genome
NC_005072.faa	1.65799	1.4604	0.683577	0.692008	0.0555691	0.0524854	0.0272612	0.0122148	Cyanobacteria	B	Marinus	Diverse	1	Prochlorococcus marinus subsp. pastoris str. CCMP1986 chromosome, complete genome
NC_005085.faa	4.75108	4.2058	0.342887	0.351663	0.106476	0.0820984	0.0304618	0.0111621	BetaProteobacteria	B	Mixed	Diverse	1	Chromobacterium violaceum ATCC 12472 chromosome, complete genome
NC_005090.faa	2.11036	1.98463	0.510936	0.51542	0.122635	0.113746	0.0268461	0.00651791	EpsilonProteobacteria	B	Mixed	Diverse	1	Wolinella succinogenes DSM 1740 chromosome, complete genome
NC_005125.faa	4.65902	4.16634	0.371366	0.380021	0.0556006	0.0429412	0.0299807	0.00834305	Cyanobacteria	B	Mixed	Diverse	1	Gloeobacter violaceus PCC 7421 chromosome, complete genome
NC_005126.faa	5.68899	4.61324	0.558445	0.571746	0.0426669	0.0339634	0.0227585	0.00531567	GammaProteobacteria	B	Mixed	Diverse	1	Photorhabdus luminescens subsp. laumondii TTO1, complete genome
NC_005139.faa	3.35451	2.96717	0.528363	0.535887	0.0570589	0.0456136	0.0236096	0.00482038	GammaProteobacteria	B	Vulnificus	Vibrio	1	Vibrio vulnificus YJ016 chromosome I, complete sequence
NC_005140.faa	1.85707	1.66342	0.518951	0.527859	0.0642247	0.0530579	0.0234236	0.00486705	GammaProteobacteria	B	Vulnificus	Vibrio	2	Vibrio vulnificus YJ016 chromosome II, complete sequence
NC_005213.faa	0.490885	0.455559	0.688021	0.684405	0.0717436	0.0710098	0.0300647	0.0135831	A_Other	A	Mixed	Diverse	1	Nanoarchaeum equitans Kin4-M chromosome, complete genome
NC_005295.faa	1.51635	0.940779	0.693231	0.725212	0.0302774	0.0232397	0.0253371	0.0116125	AlphaProteobacteria	B	Mixed	Diverse	1	Ehrlichia ruminantium str. Welgevonden chromosome, complete genome
NC_005296.faa	5.45921	4.75681	0.344615	0.349619	0.131086	0.10594	0.0305364	0.0112989	AlphaProteobacteria	B	Palustris	Diverse	1	Rhodopseudomonas palustris CGA009 chromosome, complete genome
NC_005303.faa	0.853092	0.622359	0.709573	0.722402	0.0803462	0.0741812	0.028545	0.0151156	Tenericutes	B	Mixed	Diverse	1	Onion yellows phytoplasma OY-M, complete genome
NC_005362.faa	1.99268	1.77959	0.650365	0.653888	0.0427243	0.0325488	0.0238287	0.00971346	Firmicutes	B	Mixed	Lactobacillus	1	Lactobacillus johnsonii NCC 533, complete genome
NC_005363.faa	3.78295	3.51766	0.489909	0.493545	0.0923031	0.0762926	0.0235084	0.00555237	DeltaProteobacteria	B	Mixed	Diverse	1	Bdellovibrio bacteriovorus HD100, complete genome
NC_005364.faa	1.2117	0.992001	0.759088	0.760344	0.060744	0.0461032	0.0301523	0.0170504	Tenericutes	B	Mixed	Mycoplasma	1	Mycoplasma mycoides subsp. mycoides SC str. PG1 chromosome, complete genome
NC_005773.faa	5.92879	4.98976	0.41146	0.41985	0.0786595	0.0617836	0.0275664	0.00701394	GammaProteobacteria	B	Mixed	Pseudomonas	1	Pseudomonas syringae pv. phaseolicola 1448A chromosome, complete genome
NC_005791.faa	1.66114	1.47532	0.659918	0.668997	0.0627904	0.0548243	0.0270286	0.0120199	A_Methanococcales	A	Mixed	Methanococcus	1	Methanococcus maripaludis S2 chromosome, complete genome
NC_005810.faa	4.59506	3.73847	0.511379	0.523499	0.0507141	0.0394054	0.0244075	0.00437121	GammaProteobacteria	B	Pestis	Yersinia	1	Yersinia pestis biovar Microtus str. 91001 chromosome, complete genome
NC_005823.faa	4.27719	3.20762	0.633227	0.649505	0.0889749	0.075413	0.0251801	0.0102264	Spirochaetes	B	Mixed	Leptospira	1	Leptospira interrogans serovar Copenhageni str. Fiocruz L1-130 chromosome I, complete sequence
NC_005824.faa	0.350181	0.262095	0.633469	0.650189	0.0937067	0.077326	0.0256319	0.0103287	Spirochaetes	B	Mixed	Leptospira	2	Leptospira interrogans serovar Copenhageni str. Fiocruz L1-130 chromosome II, complete sequence
NC_005835.faa	1.89488	1.81098	0.303978	0.305627	0.147205	0.127053	0.0386575	0.0133868	Deinococcus-Thermus	B	Mixed	Thermus	1	Thermus thermophilus HB27, complete genome
NC_005861.faa	2.41446	1.98817	0.639029	0.652827	0.0643737	0.0561272	0.0242962	0.00980572	CV	B	Mixed	Diverse	1	Candidatus Protochlamydia amoebophila UWE25 chromosome, complete genome
NC_005877.faa	1.5459	1.41901	0.629235	0.640296	0.0729239	0.0653228	0.0267391	0.00969851	A_Other	A	Mixed	Diverse	1	Picrophilus torridus DSM 9790 chromosome, complete genome
NC_005945.faa	5.22866	4.39743	0.639755	0.646206	0.0315257	0.0213911	0.0238122	0.00936977	Firmicutes	B	Cereus	Bacillus	1	Bacillus anthracis str. Sterne chromosome, complete genome
NC_005955.faa	1.58138	1.1429	0.596005	0.612032	0.0648458	0.0539412	0.0237048	0.00760291	AlphaProteobacteria	B	Mixed	Bartonella	1	Bartonella quintana str. Toulouse, complete genome
NC_005956.faa	1.93105	1.40669	0.599693	0.617697	0.0633554	0.0528629	0.0234266	0.00770471	AlphaProteobacteria	B	Mixed	Bartonella	1	Bartonella henselae str. Houston-1 chromosome, complete genome
NC_005957.faa	5.23768	4.39489	0.640025	0.645947	0.0312856	0.0211767	0.0238553	0.00938145	Firmicutes	B	Mixed	Bacillus	1	Bacillus thuringiensis serovar konkukian str. 97-27 chromosome, complete genome
NC_005966.faa	3.59862	3.15897	0.584959	0.595704	0.0612974	0.0492583	0.0231466	0.00678403	GammaProteobacteria	B	Mixed	Diverse	1	Acinetobacter sp. ADP1 chromosome, complete genome
NC_006055.faa	0.793224	0.736872	0.729513	0.729795	0.0590985	0.0494352	0.0281187	0.0152236	Tenericutes	B	Mixed	Diverse	1	Mesoplasma florum L1 chromosome, complete genome
NC_006085.faa	2.56026	2.29259	0.397177	0.399893	0.0421406	0.0345649	0.028767	0.00655259	Actinobacteria	B	Acnes	Propionibacterium	1	Propionibacterium acnes KPA171202 chromosome, complete genome
NC_006086.faa	1.89988	1.65625	0.607331	0.613149	0.0473514	0.0358428	0.0241713	0.00749332	Firmicutes	B	Pyogenes	Streptococcus	1	Streptococcus pyogenes MGAS10394 chromosome, complete genome
NC_006087.faa	2.58416	1.81304	0.316069	0.32324	0.0881949	0.0654622	0.0339707	0.0115874	Actinobacteria	B	Mixed	Diverse	1	Leifsonia xyli subsp. xyli str. CTCB07 chromosome, complete genome
NC_006138.faa	3.52338	3.01506	0.523366	0.531888	0.0507018	0.0462023	0.0244009	0.0043882	DeltaProteobacteria	B	Mixed	Diverse	1	Desulfotalea psychrophila LSv54, complete genome
NC_006142.faa	1.1115	0.839334	0.696289	0.710806	0.0259321	0.0190777	0.0273646	0.0123596	AlphaProteobacteria	B	Mixed	Rickettsia	1	Rickettsia typhi str. Wilmington, complete genome
NC_006155.faa	4.74467	3.91646	0.511046	0.523896	0.051975	0.0401943	0.0246551	0.00441647	GammaProteobacteria	B	Mixed	Yersinia	1	Yersinia pseudotuberculosis IP 32953 chromosome, complete genome
NC_006156.faa	0.904246	0.840819	0.714708	0.716952	0.069081	0.065805	0.0316497	0.014644	Spirochaetes	B	Mixed	Borrelia	1	Borrelia garinii PBi chromosome linear, complete sequence
NC_006177.faa	3.56614	3.11012	0.307106	0.313316	0.0588132	0.0342649	0.0326611	0.0115802	Firmicutes	B	Mixed	Diverse	1	Symbiobacterium thermophilum IAM 14863 chromosome, complete genome
NC_006270.faa	4.2226	3.62628	0.528221	0.538056	0.0999383	0.0881101	0.0241062	0.0066381	Firmicutes	B	Mixed	Bacillus	1	Bacillus licheniformis ATCC 14580 chromosome, complete genome
NC_006274.faa	5.30091	4.455	0.640407	0.646481	0.0312706	0.0212334	0.0239067	0.00940251	Firmicutes	B	Cereus	Bacillus	1	Bacillus cereus E33L chromosome, complete genome
NC_006300.faa	2.31408	2.07586	0.565907	0.57462	0.100249	0.0869576	0.0238169	0.00742294	GammaProteobacteria	B	Mixed	Diverse	1	Mannheimia succiniciproducens MBEL55E chromosome, complete genome
NC_006322.faa	4.22264	3.65191	0.528411	0.538053	0.0994298	0.088106	0.0241073	0.00662959	Firmicutes	B	Mixed	Bacillus	1	Bacillus licheniformis DSM 13 = ATCC 14580 chromosome, complete genome
NC_006347.faa	5.27727	4.75481	0.55773	0.56734	0.0359267	0.0286232	0.0211657	0.00515557	BC	B	Mixed	Bacteroides	1	Bacteroides fragilis YCH46 chromosome, complete genome
NC_006348.faa	3.51015	2.8063	0.316806	0.318458	0.20793	0.179301	0.0326922	0.01474	BetaProteobacteria	B	Mixed	Burkholderia	1	Burkholderia mallei ATCC 23344 chromosome 1, complete sequence
NC_006349.faa	2.32538	1.90389	0.308913	0.310144	0.213101	0.188783	0.0344386	0.0154238	BetaProteobacteria	B	Mixed	Burkholderia	2	Burkholderia mallei ATCC 23344 chromosome 2, complete sequence
NC_006350.faa	4.07454	3.39396	0.320125	0.322801	0.203394	0.174074	0.0326717	0.0145136	BetaProteobacteria	B	Mixed	Burkholderia	1	Burkholderia pseudomallei K96243 chromosome 1, complete sequence
NC_006351.faa	3.173	2.59752	0.311241	0.315062	0.209185	0.182653	0.0340786	0.015172	BetaProteobacteria	B	Mixed	Burkholderia	2	Burkholderia pseudomallei K96243 chromosome 2, complete sequence
NC_006360.faa	0.892758	0.806292	0.706059	0.714388	0.102313	0.0999272	0.0303776	0.0156173	Tenericutes	B	Mixed	Mycoplasma	1	Mycoplasma hyopneumoniae 232 chromosome, complete genome
NC_006361.faa	6.02123	5.44421	0.288363	0.291666	0.0935089	0.0710594	0.0358716	0.013433	Actinobacteria	B	Mixed	Diverse	1	Nocardia farcinica IFM 10152 chromosome, complete genome
NC_006368.faa	3.50361	3.05474	0.609283	0.616281	0.0507456	0.0439107	0.0232088	0.00781161	GammaProteobacteria	B	Pneumophila	Legionella	1	Legionella pneumophila str. Paris, complete genome
NC_006369.faa	3.34569	2.91552	0.608928	0.61585	0.0511855	0.0444349	0.0232195	0.00780373	GammaProteobacteria	B	Pneumophila	Legionella	1	Legionella pneumophila str. Lens, complete genome
NC_006370.faa	4.0853	3.35789	0.571671	0.580311	0.0425167	0.0296203	0.023357	0.0056548	GammaProteobacteria	B	Mixed	Diverse	1	Photobacterium profundum SS9 chromosome 1, complete genome
NC_006371.faa	2.23794	1.80157	0.57698	0.587773	0.0374996	0.0275502	0.022539	0.00573567	GammaProteobacteria	B	Mixed	Diverse	2	Photobacterium profundum SS9 chromosome 2, complete sequence
NC_006396.faa	3.13172	2.70801	0.367032	0.376361	0.0921076	0.0714949	0.0308683	0.00949683	A_Halobacteriales	A	Mixed	Diverse	1	Haloarcula marismortui ATCC 43049 chromosome I, complete sequence
NC_006397.faa	0.28805	0.221535	0.41416	0.42771	0.0681502	0.0465616	0.0284761	0.0068711	A_Halobacteriales	A	Mixed	Diverse	2	Haloarcula marismortui ATCC 43049 chromosome II, complete sequence
NC_006448.faa	1.79685	1.50921	0.600964	0.609083	0.0437629	0.0314919	0.0242434	0.00689813	Firmicutes	B	Thermophilus	Streptococcus	1	Streptococcus thermophilus LMG 18311 chromosome, complete genome
NC_006449.faa	1.79623	1.50806	0.601005	0.609186	0.0437466	0.0316656	0.0242342	0.00690247	Firmicutes	B	Thermophilus	Streptococcus	1	Streptococcus thermophilus CNRZ1066 chromosome, complete genome
NC_006461.faa	1.84974	1.77286	0.303571	0.304821	0.148025	0.127748	0.0386586	0.0134247	Deinococcus-Thermus	B	Mixed	Thermus	1	Thermus thermophilus HB8 chromosome, complete genome
NC_006510.faa	3.54478	3.01535	0.470601	0.479138	0.126665	0.105005	0.0247575	0.00694635	Firmicutes	B	Mixed	Geobacillus	1	Geobacillus kaustophilus HTA426 chromosome, complete genome
NC_006511.faa	4.58523	3.78527	0.466376	0.478356	0.076461	0.060832	0.0246871	0.00567877	GammaProteobacteria	B	Enterica	Salmonella	1	Salmonella enterica subsp. enterica serovar Paratyphi A str. ATCC 9150 chromosome, complete genome
NC_006512.faa	2.83932	2.61775	0.525105	0.529598	0.0498637	0.039445	0.0240997	0.00459579	GammaProteobacteria	B	Mixed	Diverse	1	Idiomarina loihiensis L2TR chromosome, complete genome
NC_006513.faa	4.29623	3.91004	0.345194	0.348785	0.114235	0.0956466	0.0305199	0.0110278	BetaProteobacteria	B	Mixed	Diverse	1	Aromatoleum aromaticum EbN1 chromosome, complete genome
NC_006526.faa	2.05636	1.7698	0.522697	0.536719	0.0884934	0.079865	0.0252148	0.0057345	AlphaProteobacteria	B	Mixed	Diverse	1	Zymomonas mobilis subsp. mobilis ZM4 chromosome, complete genome
NC_006570.faa	1.89278	1.49861	0.670383	0.677406	0.0427129	0.0349952	0.0249189	0.0106063	GammaProteobacteria	B	Tularensis	Francisella	1	Francisella tularensis subsp. tularensis SCHU S4 chromosome, complete genome
NC_006576.faa	2.69625	2.36392	0.438717	0.445157	0.0716117	0.0603532	0.0295683	0.00585333	Cyanobacteria	B	Mixed	Synechococcus	1	Synechococcus elongatus PCC 6301 chromosome, complete genome
NC_006582.faa	4.30387	3.69875	0.546715	0.552467	0.0705416	0.0560676	0.0243826	0.00607738	Firmicutes	B	Mixed	Bacillus	1	Bacillus clausii KSM-K16, complete genome
NC_006624.faa	2.08874	1.92147	0.472399	0.480045	0.0554824	0.0512993	0.0275379	0.00549176	A_Thermococcales	A	Mixed	Thermococcus	1	Thermococcus kodakarensis KOD1 chromosome, complete genome
NC_006677.faa	2.70217	2.4352	0.382895	0.389278	0.0823101	0.0689774	0.0284647	0.00810516	AlphaProteobacteria	B	Mixed	Diverse	1	Gluconobacter oxydans 621H chromosome, complete genome
NC_006814.faa	1.99356	1.75945	0.647884	0.652854	0.0440932	0.0314793	0.0233132	0.00954946	Firmicutes	B	Mixed	Lactobacillus	1	Lactobacillus acidophilus NCFM chromosome, complete genome
NC_006831.faa	1.49992	0.958464	0.694285	0.724874	0.0300409	0.023209	0.0253175	0.0116647	AlphaProteobacteria	B	Mixed	Diverse	1	Ehrlichia ruminantium str. Gardel, complete genome
NC_006832.faa	1.51298	0.958233	0.694207	0.725211	0.0300233	0.0232344	0.0253391	0.0116691	AlphaProteobacteria	B	Mixed	Diverse	1	Ehrlichia ruminantium str. Welgevonden, complete genome
NC_006833.faa	1.08008	0.724293	0.647866	0.658209	0.0335319	0.0303669	0.0254903	0.00964373	AlphaProteobacteria	B	Mixed	Diverse	1	Wolbachia endosymbiont strain TRS of Brugia malayi, complete genome
NC_006834.faa	4.94144	3.91495	0.357542	0.363067	0.106761	0.0886045	0.0304164	0.0101835	GammaProteobacteria	B	Mixed	Xanthomonas	1	Xanthomonas oryzae pv. oryzae KACC 10331 chromosome, complete genome
NC_006840.faa	2.89754	2.5201	0.605026	0.61047	0.0410627	0.028452	0.023578	0.00710983	GammaProteobacteria	B	Mixed	Vibrio	1	Vibrio fischeri ES114 chromosome I, complete sequence
NC_006841.faa	1.33033	1.16513	0.621177	0.629772	0.0347506	0.0256221	0.0231483	0.00782412	GammaProteobacteria	B	Mixed	Vibrio	2	Vibrio fischeri ES114 chromosome II, complete sequence
NC_006905.faa	4.7557	3.97494	0.467703	0.478433	0.0750882	0.0600465	0.0245654	0.00559882	GammaProteobacteria	B	Enterica	Salmonella	1	Salmonella enterica subsp. enterica serovar Choleraesuis str. SC-B67 chromosome, complete genome
NC_006908.faa	0.777079	0.705426	0.746522	0.750487	0.0858658	0.07807	0.0312277	0.0170503	Tenericutes	B	Mixed	Mycoplasma	1	Mycoplasma mobile 163K, complete genome
NC_006932.faa	2.12424	1.72299	0.417646	0.428442	0.114145	0.097346	0.0277745	0.00766059	AlphaProteobacteria	B	Mixed	Brucella	1	Brucella abortus bv. 1 str. 9-941 chromosome I, complete sequence
NC_006933.faa	1.1622	0.952641	0.417155	0.426645	0.110616	0.0966291	0.0281492	0.00760262	AlphaProteobacteria	B	Mixed	Brucella	2	Brucella abortus bv. 1 str. 9-941 chromosome II, complete sequence
NC_006958.faa	3.28271	2.87351	0.452241	0.461582	0.0530772	0.0413967	0.0276747	0.00474184	Actinobacteria	B	Mixed	Corynebacterium	1	Corynebacterium glutamicum ATCC 13032, complete genome
NC_007005.faa	6.0937	5.34554	0.399942	0.407672	0.0808641	0.0634934	0.0278203	0.00750325	GammaProteobacteria	B	Mixed	Pseudomonas	1	Pseudomonas syringae pv. syringae B728a chromosome, complete genome
NC_007086.faa	5.14871	4.36548	0.345262	0.35043	0.108947	0.088283	0.0315324	0.0108513	GammaProteobacteria	B	Mixed	Xanthomonas	1	Xanthomonas campestris pv. campestris str. 8004 chromosome, complete genome
NC_007109.faa	1.48515	1.24477	0.673619	0.675496	0.03595	0.031063	0.0267484	0.0114575	AlphaProteobacteria	B	Mixed	Rickettsia	1	Rickettsia felis URRWXCal2 chromosome, complete genome
NC_007146.faa	1.91449	1.66176	0.612111	0.618433	0.0683934	0.0542952	0.0235373	0.00856026	GammaProteobacteria	B	Influenzae	Haemophilus	1	Haemophilus influenzae 86-028NP chromosome, complete genome
NC_007164.faa	2.4625	2.20176	0.377546	0.386046	0.0400957	0.0255092	0.028381	0.00761432	Actinobacteria	B	Mixed	Corynebacterium	1	Corynebacterium jeikeium K411 chromosome, complete genome
NC_007168.faa	2.68501	2.31012	0.665825	0.672074	0.0249604	0.0136453	0.0234826	0.0103209	Firmicutes	B	Mixed	Staphylococcus	1	Staphylococcus haemolyticus JCSC1435 chromosome, complete genome
NC_007181.faa	2.22596	1.9034	0.625173	0.632924	0.0311463	0.0305134	0.0267091	0.00828682	A_Sulfolobales	A	Mixed	Diverse	1	Sulfolobus acidocaldarius DSM 639 chromosome, complete genome
NC_007204.faa	2.6507	2.13754	0.554122	0.571998	0.0622512	0.0474882	0.023802	0.00560155	GammaProteobacteria	B	Mixed	Diverse	1	Psychrobacter arcticus 273-4 chromosome, complete genome
NC_007205.faa	1.30876	1.25694	0.701895	0.703169	0.0586518	0.0545623	0.0276323	0.0137052	AlphaProteobacteria	B	Mixed	Diverse	1	Candidatus Pelagibacter ubique HTCC1062 chromosome, complete genome
NC_007292.faa	0.791654	0.60712	0.679398	0.704353	0.0229353	0.0173304	0.0243687	0.0112648	GammaProteobacteria	B	Mixed	Diverse	1	Candidatus Blochmannia pennsylvanicus str. BPEN chromosome, complete genome
NC_007294.faa	0.799476	0.709482	0.712253	0.715048	0.0625158	0.0599506	0.0289413	0.0145662	Tenericutes	B	Mixed	Mycoplasma	1	Mycoplasma synoviae 53, complete genome
NC_007295.faa	0.897405	0.784686	0.705917	0.714778	0.0997851	0.0981126	0.0300689	0.0155316	Tenericutes	B	Mixed	Mycoplasma	1	Mycoplasma hyopneumoniae J chromosome, complete genome
NC_007296.faa	1.89757	1.65085	0.610836	0.616468	0.0475946	0.0360332	0.0241562	0.00767925	Firmicutes	B	Pyogenes	Streptococcus	1	Streptococcus pyogenes MGAS6180 chromosome, complete genome
NC_007297.faa	1.83855	1.59373	0.608927	0.614656	0.0484522	0.0363658	0.0242027	0.00759163	Firmicutes	B	Pyogenes	Streptococcus	1	Streptococcus pyogenes MGAS5005 chromosome, complete genome
NC_007298.faa	4.5011	4.12716	0.401274	0.407528	0.0857902	0.0708189	0.0280908	0.00761714	BetaProteobacteria	B	Mixed	Diverse	1	Dechloromonas aromatica RCB, complete genome
NC_007332.faa	0.920079	0.788016	0.70683	0.715111	0.1007	0.098738	0.0301917	0.0156128	Tenericutes	B	Mixed	Mycoplasma	1	Mycoplasma hyopneumoniae 7448 chromosome, complete genome
NC_007333.faa	3.64225	3.08688	0.318604	0.324971	0.0489355	0.0304716	0.03332	0.0106619	Actinobacteria	B	Mixed	Diverse	1	Thermobifida fusca YX chromosome, complete genome
NC_007335.faa	1.8429	1.61431	0.640841	0.64877	0.0559347	0.0504483	0.0256676	0.00950164	Cyanobacteria	B	Marinus	Diverse	1	Prochlorococcus marinus str. NATL2A chromosome, complete genome
NC_007347.faa	3.80653	3.38413	0.347914	0.353248	0.105497	0.0813362	0.0301505	0.0106369	BetaProteobacteria	B	Mixed	Ralstonia	1	Ralstonia eutropha JMP134 chromosome 1, complete sequence
NC_007348.faa	2.72615	2.40459	0.343595	0.350165	0.100044	0.0789148	0.0314555	0.010826	BetaProteobacteria	B	Mixed	Ralstonia	2	Ralstonia eutropha JMP134 chromosome 2, complete sequence
NC_007350.faa	2.51658	2.10691	0.659843	0.667601	0.0327775	0.0187892	0.0237774	0.010174	Firmicutes	B	Mixed	Staphylococcus	1	Staphylococcus saprophyticus subsp. saprophyticus ATCC 15305, complete genome
NC_007354.faa	1.31503	0.948282	0.690088	0.710423	0.0345744	0.0277974	0.0252459	0.011518	AlphaProteobacteria	B	Mixed	Diverse	1	Ehrlichia canis str. Jake chromosome, complete genome
NC_007355.faa	4.83741	3.37109	0.577105	0.60724	0.0552633	0.046039	0.0241471	0.00675802	A_Methanomicrobia	A	Mixed	Diverse	1	Methanosarcina barkeri str. Fusaro chromosome, complete genome
NC_007356.faa	1.3955	1.2568	0.521451	0.529741	0.0715412	0.0619468	0.0244608	0.00519739	Chloroflexi	B	Mixed	Diverse	1	Dehalococcoides sp. CBDB1 chromosome, complete genome
NC_007384.faa	4.82526	3.88097	0.476645	0.489902	0.0696006	0.0522244	0.0240584	0.00515941	GammaProteobacteria	B	Mixed	Escherichia	1	Shigella sonnei Ss046 chromosome, complete genome
NC_007404.faa	2.90981	2.69281	0.336116	0.339328	0.117938	0.096565	0.0314737	0.011745	BetaProteobacteria	B	Mixed	Diverse	1	Thiobacillus denitrificans ATCC 25259 chromosome, complete genome
NC_007406.faa	3.40209	2.86215	0.369828	0.37951	0.113087	0.0955009	0.0293643	0.00980358	AlphaProteobacteria	B	Mixed	Diverse	1	Nitrobacter winogradskyi Nb-255 chromosome, complete genome
NC_007413.faa	6.36573	5.19608	0.574543	0.585786	0.0350421	0.026436	0.0245248	0.00558924	Cyanobacteria	B	Mixed	Diverse	1	Anabaena variabilis ATCC 29413 chromosome, complete genome
NC_007426.faa	2.59522	2.35163	0.360565	0.365598	0.110384	0.0918711	0.0327041	0.0103686	A_Halobacteriales	A	Mixed	Diverse	1	Natronomonas pharaonis DSM 2160, complete genome
NC_007429.faa	1.04446	0.941914	0.583533	0.586974	0.0512698	0.0476089	0.0246194	0.00636759	CV	B	Trachomatis	Chlamydia	1	Chlamydia trachomatis A/HAR-13, complete genome
NC_007432.faa	2.12784	1.83433	0.638873	0.643776	0.0332881	0.0238381	0.0241745	0.00878764	Firmicutes	B	Mixed	Streptococcus	1	Streptococcus agalactiae A909 chromosome, complete genome
NC_007434.faa	4.12629	4.22462	0.315633	0.32394	0.199373	0.171721	0.0352865	0.0147774	BetaProteobacteria	B	Mixed	Burkholderia	1	Burkholderia pseudomallei 1710b chromosome I, complete sequence
NC_007435.faa	3.18176	3.13092	0.309337	0.315392	0.202712	0.180457	0.03595	0.0152474	BetaProteobacteria	B	Mixed	Burkholderia	2	Burkholderia pseudomallei 1710b chromosome II, complete sequence
NC_007481.faa	3.21494	2.80537	0.590028	0.597652	0.0795466	0.0673235	0.0241548	0.00750957	GammaProteobacteria	B	Mixed	Diverse	1	Pseudoalteromonas haloplanktis TAC125 chromosome I, complete sequence
NC_007482.faa	0.635328	0.555285	0.596265	0.606328	0.0819293	0.0739572	0.0241262	0.00783353	GammaProteobacteria	B	Mixed	Diverse	2	Pseudoalteromonas haloplanktis TAC125 chromosome II, complete sequence
NC_007484.faa	3.48169	2.95121	0.487286	0.496824	0.047128	0.0413029	0.0259682	0.00416742	GammaProteobacteria	B	Mixed	Diverse	1	Nitrosococcus oceani ATCC 19707 chromosome, complete genome
NC_007492.faa	6.43841	5.78472	0.386994	0.39479	0.0930642	0.0721314	0.0280457	0.00825376	GammaProteobacteria	B	Mixed	Pseudomonas	1	Pseudomonas fluorescens Pf0-1 chromosome, complete genome
NC_007493.faa	3.18861	2.84067	0.309004	0.309947	0.115922	0.0856846	0.0336906	0.0125814	AlphaProteobacteria	B	Sphaeroides	Rhodobacter	1	Rhodobacter sphaeroides 2.4.1 chromosome 1, complete sequence
NC_007494.faa	0.943016	0.814365	0.306635	0.309886	0.111868	0.0815941	0.0347641	0.0127099	AlphaProteobacteria	B	Sphaeroides	Rhodobacter	2	Rhodobacter sphaeroides 2.4.1 chromosome 2, complete sequence
NC_007498.faa	3.66589	3.1891	0.439881	0.448863	0.0642933	0.0553133	0.0261218	0.00559313	DeltaProteobacteria	B	Mixed	Diverse	1	Pelobacter carbinolicus DSM 2380 chromosome, complete genome
NC_007503.faa	2.40152	2.17271	0.576008	0.579503	0.110047	0.103444	0.0273501	0.00863164	Firmicutes	B	Mixed	Diverse	1	Carboxydothermus hydrogenoformans Z-2901 chromosome, complete genome
NC_007508.faa	5.17847	4.52487	0.349101	0.352517	0.109636	0.0917347	0.0314332	0.0106678	GammaProteobacteria	B	Mixed	Xanthomonas	1	Xanthomonas campestris pv. vesicatoria str. 85-10 chromosome, complete genome
NC_007510.faa	3.69413	3.24145	0.332193	0.337949	0.173054	0.140034	0.0311162	0.0129037	BetaProteobacteria	B	Mixed	Burkholderia	1	Burkholderia sp. 383 chromosome 1, complete sequence
NC_007511.faa	3.58708	3.1435	0.326678	0.332702	0.174087	0.144369	0.0318586	0.0132046	BetaProteobacteria	B	Mixed	Burkholderia	2	Burkholderia sp. 383 chromosome 2, complete sequence
NC_007512.faa	2.36484	2.10827	0.418627	0.4267	0.0632524	0.053005	0.0261913	0.00616253	BC	B	Mixed	Chlorobium	1	Chlorobium luteolum DSM 273 chromosome, complete genome
NC_007513.faa	2.23483	2.00483	0.451241	0.458355	0.0712057	0.0631976	0.0286252	0.00532223	Cyanobacteria	B	Synechococcus	Synechococcus	1	Synechococcus sp. CC9902 chromosome, complete genome
NC_007514.faa	2.57208	2.27095	0.549398	0.557218	0.086574	0.0738219	0.0247482	0.00628973	BC	B	Mixed	Chlorobium	1	Chlorobium chlorochromatii CaD3 chromosome, complete genome
NC_007516.faa	2.51066	2.17601	0.397819	0.407824	0.0837741	0.0697019	0.029382	0.0073434	Cyanobacteria	B	Synechococcus	Synechococcus	1	Synechococcus sp. CC9605, complete genome
NC_007517.faa	3.99742	3.63708	0.396474	0.404905	0.0506714	0.0403666	0.0263563	0.00684526	DeltaProteobacteria	B	Mixed	Geobacter	1	Geobacter metallireducens GS-15 chromosome, complete genome
NC_007519.faa	3.73023	3.25344	0.417637	0.421639	0.0815004	0.0718487	0.0269859	0.00699476	DeltaProteobacteria	B	Mixed	Desulfovibrio	1	Desulfovibrio alaskensis G20 chromosome, complete genome
NC_007520.faa	2.42773	2.18248	0.56035	0.5687	0.066819	0.0559464	0.0233723	0.00630325	GammaProteobacteria	B	Mixed	Diverse	1	Thiomicrospira crunogena XCL-2 chromosome, complete genome
NC_007530.faa	5.22742	4.14964	0.639161	0.646228	0.0319439	0.0213908	0.0238637	0.00934519	Firmicutes	B	Cereus	Bacillus	1	Bacillus anthracis str. 'Ames Ancestor' chromosome, complete genome
NC_007575.faa	2.20156	2.04511	0.652204	0.65538	0.06678	0.0598656	0.0260184	0.0105123	EpsilonProteobacteria	B	Mixed	Diverse	1	Sulfurimonas denitrificans DSM 1251 chromosome, complete genome
NC_007576.faa	1.88466	1.63777	0.580903	0.587424	0.0627602	0.0446695	0.0245092	0.00676191	Firmicutes	B	Mixed	Lactobacillus	1	Lactobacillus sakei subsp. sakei 23K chromosome, complete genome
NC_007577.faa	1.7092	1.52492	0.680318	0.687895	0.0589269	0.0557014	0.0270867	0.0120699	Cyanobacteria	B	Marinus	Diverse	1	Prochlorococcus marinus str. MIT 9312, complete genome
NC_007604.faa	2.6959	2.40008	0.439489	0.4453	0.0719174	0.0606139	0.0296074	0.00584123	Cyanobacteria	B	Mixed	Synechococcus	1	Synechococcus elongatus PCC 7942 chromosome, complete genome
NC_007606.faa	4.36923	3.37164	0.476504	0.487503	0.0688194	0.0522914	0.023921	0.0051311	GammaProteobacteria	B	Mixed	Escherichia	1	Shigella dysenteriae Sd197, complete genome
NC_007613.faa	4.51982	3.63755	0.476548	0.487872	0.0696017	0.0529418	0.0241642	0.0051624	GammaProteobacteria	B	Mixed	Escherichia	1	Shigella boydii Sb227 chromosome, complete genome
NC_007614.faa	3.18424	2.7214	0.45147	0.460574	0.0570794	0.04958	0.0257991	0.00510714	BetaProteobacteria	B	Mixed	Diverse	1	Nitrosospira multiformis ATCC 25196 chromosome, complete genome
NC_007618.faa	2.12136	1.70935	0.417365	0.42843	0.114083	0.0973787	0.0277632	0.00766842	AlphaProteobacteria	B	Mixed	Brucella	1	Brucella melitensis biovar Abortus 2308 chromosome I, complete sequence
NC_007622.faa	2.74253	2.21343	0.664499	0.672213	0.0345062	0.0199115	0.0235429	0.0104594	Firmicutes	B	Aureus	Staphylococcus	1	Staphylococcus aureus RF122, complete genome
NC_007624.faa	1.15695	0.937575	0.417002	0.426592	0.111613	0.0966877	0.028134	0.0076261	AlphaProteobacteria	B	Mixed	Brucella	2	Brucella melitensis biovar Abortus 2308 chromosome II, complete sequence
NC_007626.faa	4.96715	4.38948	0.338677	0.349065	0.0851522	0.0619247	0.0306814	0.0105265	AlphaProteobacteria	B	Mixed	Diverse	1	Magnetospirillum magneticum AMB-1 chromosome, complete genome
NC_007633.faa	1.01002	0.892035	0.759989	0.762296	0.0634572	0.0499189	0.0304527	0.017147	Tenericutes	B	Mixed	Mycoplasma	1	Mycoplasma capricolum subsp. capricolum ATCC 27343 chromosome, complete genome
NC_007643.faa	4.35283	3.84499	0.339029	0.34552	0.106332	0.0862271	0.0337202	0.0112291	AlphaProteobacteria	B	Mixed	Diverse	1	Rhodospirillum rubrum ATCC 11170 chromosome, complete genome
NC_007644.faa	2.62878	2.27152	0.430739	0.442085	0.073756	0.0675926	0.0288078	0.00664696	Firmicutes	B	Mixed	Diverse	1	Moorella thermoacetica ATCC 39073 chromosome, complete genome
NC_007645.faa	7.21527	6.37206	0.452216	0.461303	0.0547466	0.0436223	0.0249786	0.00521059	GammaProteobacteria	B	Mixed	Diverse	1	Hahella chejuensis KCTC 2396 chromosome, complete genome
NC_007650.faa	2.91477	2.53514	0.315034	0.31925	0.208512	0.185699	0.0337229	0.0149212	BetaProteobacteria	B	Mixed	Burkholderia	2	Burkholderia thailandensis E264 chromosome II, complete sequence
NC_007651.faa	3.8092	3.30868	0.322466	0.327138	0.202167	0.174762	0.0323777	0.0143259	BetaProteobacteria	B	Mixed	Burkholderia	1	Burkholderia thailandensis E264 chromosome I, complete sequence
NC_007677.faa	3.55182	3.01456	0.330132	0.337833	0.0521395	0.0367631	0.0298457	0.0102326	Actinobacteria	B	Mixed	Diverse	1	Salinibacter ruber DSM 13855 chromosome, complete genome
NC_007681.faa	1.7674	1.48665	0.708978	0.723663	0.0526364	0.0382065	0.0267341	0.0134125	A_Methanomicrobia	A	Mixed	Diverse	1	Methanosphaera stadtmanae DSM 3091 chromosome, complete genome
NC_007705.faa	4.94022	4.15994	0.357836	0.362987	0.10731	0.0887167	0.0304429	0.0101784	GammaProteobacteria	B	Mixed	Xanthomonas	1	Xanthomonas oryzae pv. oryzae MAFF 311018 chromosome, complete genome
NC_007712.faa	4.17115	2.12351	0.438066	0.45301	0.0719921	0.0551956	0.0258217	0.00623015	GammaProteobacteria	B	Mixed	Diverse	1	Sodalis glossinidius str. 'morsitans' chromosome, complete genome
NC_007716.faa	0.706569	0.520923	0.714589	0.731137	0.082864	0.0760984	0.0293138	0.0155957	Tenericutes	B	Mixed	Diverse	1	Aster yellows witches'-broom phytoplasma AYWB, complete genome
NC_007722.faa	3.0524	2.8015	0.365704	0.369315	0.105644	0.0884304	0.0297543	0.00985041	AlphaProteobacteria	B	Mixed	Diverse	1	Erythrobacter litoralis HTCC2594 chromosome, complete genome
NC_007759.faa	3.1793	2.83028	0.475251	0.4854	0.0875676	0.079816	0.0240149	0.00557993	DeltaProteobacteria	B	Mixed	Diverse	1	Syntrophus aciditrophicus SB chromosome, complete genome
NC_007760.faa	5.01348	4.56403	0.251759	0.250947	0.109529	0.0826778	0.0399688	0.0162271	GammaProteobacteria	B	Mixed	Diverse	1	Anaeromyxobacter dehalogenans 2CP-C chromosome, complete genome
NC_007761.faa	4.38161	3.77594	0.379539	0.387278	0.119834	0.100564	0.0288225	0.00935807	AlphaProteobacteria	B	Mixed	Diverse	1	Rhizobium etli CFN 42, complete genome
NC_007775.faa	2.93277	2.48723	0.388618	0.397627	0.0782743	0.0654625	0.0300639	0.00796685	Cyanobacteria	B	Synechococcus	Synechococcus	1	Synechococcus sp. JA-3-3Ab chromosome, complete genome
NC_007776.faa	3.04668	2.60042	0.40659	0.415497	0.0832709	0.0693819	0.0291744	0.00730247	Cyanobacteria	B	Synechococcus	Synechococcus	1	Synechococcus sp. JA-2-3B'a(2-13) chromosome, complete genome
NC_007777.faa	5.43363	4.61617	0.294614	0.299212	0.0669319	0.0522734	0.036605	0.0125606	Actinobacteria	B	Mixed	Diverse	1	Frankia sp. CcI3 chromosome, complete genome
NC_007778.faa	5.33166	4.65361	0.335286	0.339616	0.148759	0.120026	0.0308774	0.0121654	AlphaProteobacteria	B	Palustris	Diverse	1	Rhodopseudomonas palustris HaA2 chromosome, complete genome
NC_007779.faa	4.64633	4.02372	0.480924	0.492004	0.0711033	0.0549705	0.0243061	0.00513587	GammaProteobacteria	B	Coli	Escherichia	1	Escherichia coli str. K-12 substr. W3110, complete genome
NC_007793.faa	2.87277	2.35942	0.664771	0.67249	0.034913	0.020109	0.0235963	0.0105194	Firmicutes	B	Aureus	Staphylococcus	1	Staphylococcus aureus subsp. aureus USA300_FPR3757 chromosome, complete genome
NC_007794.faa	3.56158	3.26335	0.344513	0.348472	0.094205	0.0774815	0.0314835	0.0105053	AlphaProteobacteria	B	Mixed	Diverse	1	Novosphingobium aromaticivorans DSM 12444 chromosome, complete genome
NC_007795.faa	2.82136	2.4008	0.664896	0.671317	0.0341276	0.0201739	0.0235512	0.010504	Firmicutes	B	Aureus	Staphylococcus	1	Staphylococcus aureus subsp. aureus NCTC 8325 chromosome, complete genome
NC_007796.faa	3.54474	3.04889	0.538737	0.54851	0.0822199	0.0740276	0.0229126	0.00576932	A_Methanomicrobia	A	Mixed	Diverse	1	Methanospirillum hungatei JF-1 chromosome, complete genome
NC_007797.faa	1.47128	1.00429	0.574365	0.583641	0.0254259	0.0217104	0.0244536	0.00589326	AlphaProteobacteria	B	Mixed	Diverse	1	Anaplasma phagocytophilum HZ, complete genome
NC_007798.faa	0.859006	0.753513	0.585922	0.589157	0.0308066	0.0267051	0.0251434	0.00620308	AlphaProteobacteria	B	Mixed	Diverse	1	Neorickettsia sennetsu str. Miyayama chromosome, complete genome
NC_007799.faa	1.17625	0.936276	0.685797	0.698993	0.0296291	0.0241923	0.0249611	0.0112171	AlphaProteobacteria	B	Mixed	Diverse	1	Ehrlichia chaffeensis str. Arkansas, complete genome
NC_007802.faa	4.31798	3.91813	0.373083	0.376678	0.0813108	0.0650413	0.0302953	0.00872513	AlphaProteobacteria	B	Mixed	Diverse	1	Jannaschia sp. CCS1 chromosome, complete genome
NC_007880.faa	1.89599	1.56223	0.671285	0.678474	0.0427335	0.0352091	0.0248203	0.0106545	GammaProteobacteria	B	Tularensis	Francisella	1	Francisella tularensis subsp. holarctica LVS chromosome, complete genome
NC_007899.faa	1.16624	1.06384	0.600494	0.606246	0.0419194	0.0383579	0.0241993	0.00694422	CV	B	Mixed	Chlamydophila	1	Chlamydophila felis Fe/C-56, complete genome
NC_007907.faa	5.72753	4.8612	0.515153	0.526401	0.0651169	0.0560634	0.0241544	0.00496229	Firmicutes	B	Mixed	Diverse	1	Desulfitobacterium hafniense Y51 chromosome, complete genome
NC_007908.faa	4.71234	4.23293	0.393804	0.401207	0.0954974	0.0799656	0.0292612	0.00810142	BetaProteobacteria	B	Mixed	Diverse	1	Rhodoferax ferrireducens T118 chromosome, complete genome
NC_007912.faa	5.05753	4.38478	0.534626	0.541739	0.0696022	0.0612203	0.0241471	0.00534046	GammaProteobacteria	B	Mixed	Diverse	1	Saccharophagus degradans 2-40 chromosome, complete genome
NC_007925.faa	5.51384	4.71705	0.345498	0.350428	0.132268	0.108704	0.0310056	0.0114234	AlphaProteobacteria	B	Palustris	Diverse	1	Rhodopseudomonas palustris BisB18 chromosome, complete genome
NC_007929.faa	1.82711	1.53748	0.668356	0.670588	0.0345239	0.0227417	0.0243963	0.0105864	Firmicutes	B	Mixed	Lactobacillus	1	Lactobacillus salivarius UCC118 chromosome, complete genome
NC_007940.faa	1.52208	1.29727	0.681544	0.683541	0.0364587	0.0306343	0.0268973	0.011858	AlphaProteobacteria	B	Mixed	Rickettsia	1	Rickettsia bellii RML369-C chromosome, complete genome
NC_007946.faa	5.06574	4.58936	0.484807	0.493958	0.0670231	0.0535738	0.0239711	0.00494653	GammaProteobacteria	B	Coli	Escherichia	1	Escherichia coli UTI89 chromosome, complete genome
NC_007947.faa	2.97152	2.6806	0.434507	0.442809	0.072505	0.0629747	0.0262132	0.00609823	BetaProteobacteria	B	Mixed	Diverse	1	Methylobacillus flagellatus KT, complete genome
NC_007948.faa	5.20026	4.5731	0.368413	0.375277	0.0893123	0.0715882	0.0298191	0.00918478	BetaProteobacteria	B	Mixed	Diverse	1	Polaromonas sp. JS666 chromosome, complete genome
NC_007951.faa	4.89584	4.21022	0.366461	0.372441	0.123993	0.101661	0.0295109	0.0103878	BetaProteobacteria	B	Mixed	Burkholderia	1	Burkholderia xenovorans LB400 chromosome 1, complete sequence
NC_007952.faa	3.36352	2.91594	0.365242	0.371645	0.124839	0.104299	0.0304103	0.0105266	BetaProteobacteria	B	Mixed	Burkholderia	2	Burkholderia xenovorans LB400 chromosome 2, complete sequence
NC_007953.faa	1.47178	1.25546	0.376808	0.382729	0.0927964	0.0781046	0.0299787	0.00920461	BetaProteobacteria	B	Mixed	Burkholderia	3	Burkholderia xenovorans LB400 chromosome 3, complete genome
NC_007954.faa	4.54591	3.84071	0.538799	0.548508	0.0519137	0.0429151	0.0247421	0.00479775	GammaProteobacteria	B	Mixed	Shewanella	1	Shewanella denitrificans OS217, complete genome
NC_007955.faa	2.57503	2.06902	0.577616	0.592419	0.0483364	0.0393167	0.0240464	0.00634166	A_Methanomicrobia	A	Mixed	Diverse	1	Methanococcoides burtonii DSM 6242, complete genome
NC_007958.faa	4.89272	4.24993	0.346012	0.351922	0.142105	0.116826	0.0305136	0.0115435	AlphaProteobacteria	B	Palustris	Diverse	1	Rhodopseudomonas palustris BisB5 chromosome, complete genome
NC_007963.faa	3.69665	3.30902	0.355154	0.360881	0.0807448	0.0618288	0.0298924	0.00958295	BetaProteobacteria	B	Mixed	Diverse	1	Chromohalobacter salexigens DSM 3043 chromosome, complete genome
NC_007964.faa	4.40697	3.54586	0.373481	0.382862	0.106473	0.0880396	0.0292074	0.00954467	AlphaProteobacteria	B	Mixed	Diverse	1	Nitrobacter hamburgensis X14 chromosome, complete genome
NC_007969.faa	3.05988	2.54548	0.55973	0.577087	0.0599213	0.0459071	0.0237619	0.00570182	GammaProteobacteria	B	Mixed	Diverse	1	Psychrobacter cryohalolentis K5 chromosome, complete genome
NC_007973.faa	3.92809	3.52116	0.3565	0.361797	0.0953976	0.0731172	0.0293624	0.00992521	BetaProteobacteria	B	Mixed	Diverse	1	Cupriavidus metallidurans CH34 chromosome, complete genome
NC_007984.faa	0.686194	0.586941	0.656829	0.667652	0.0287979	0.0214359	0.0245423	0.00955699	GammaProteobacteria	B	Mixed	Diverse	1	Baumannia cicadellinicola str. Hc (Homalodisca coagulata), complete genome
NC_008009.faa	5.65037	5.05213	0.411155	0.416162	0.0745349	0.0621647	0.0253593	0.00705015	Acidobacteria	B	Mixed	Diverse	1	Candidatus Koribacter versatilis Ellin345 chromosome, complete genome
NC_008011.faa	1.45762	1.22231	0.652897	0.667155	0.044747	0.0316103	0.0241181	0.00926272	DeltaProteobacteria	B	Mixed	Diverse	1	Lawsonia intracellularis PHE/MN1-00 chromosome, complete genome
NC_008021.faa	1.83647	1.61116	0.609507	0.61462	0.047578	0.0360804	0.0241511	0.00761549	Firmicutes	B	Pyogenes	Streptococcus	1	Streptococcus pyogenes MGAS9429 chromosome, complete genome
NC_008022.faa	1.92825	1.68529	0.610374	0.615701	0.0472706	0.0356836	0.0240626	0.00765787	Firmicutes	B	Pyogenes	Streptococcus	1	Streptococcus pyogenes MGAS10270 chromosome, complete genome
NC_008023.faa	1.86035	1.62434	0.607482	0.612708	0.0471789	0.0357914	0.0240377	0.00751454	Firmicutes	B	Pyogenes	Streptococcus	1	Streptococcus pyogenes MGAS2096 chromosome, complete genome
NC_008024.faa	1.93711	1.69283	0.611658	0.616841	0.0468243	0.035725	0.0240644	0.0077194	Firmicutes	B	Pyogenes	Streptococcus	1	Streptococcus pyogenes MGAS10750 chromosome, complete genome
NC_008025.faa	2.4672	2.22694	0.329978	0.333638	0.0530284	0.0343604	0.0343444	0.0103483	Deinococcus-Thermus	B	Mixed	Deinococcus	1	Deinococcus geothermalis DSM 11300, complete genome
NC_008027.faa	5.88878	5.23137	0.350731	0.358403	0.0871834	0.0629817	0.0296441	0.00982688	GammaProteobacteria	B	Mixed	Pseudomonas	1	Pseudomonas entomophila L48 chromosome, complete genome
NC_008044.faa	3.20094	2.84973	0.392024	0.395871	0.0849456	0.0692579	0.0291384	0.00788068	AlphaProteobacteria	B	Mixed	Diverse	1	Ruegeria sp. TM1040 chromosome, complete genome
NC_008048.faa	3.34517	3.0279	0.341321	0.344985	0.142616	0.121731	0.0327679	0.0120561	AlphaProteobacteria	B	Mixed	Diverse	1	Sphingopyxis alaskensis RB2256 chromosome, complete genome
NC_008054.faa	1.865	1.36779	0.483683	0.50281	0.0920043	0.0703303	0.0246297	0.00583778	Firmicutes	B	Mixed	Lactobacillus	1	Lactobacillus delbrueckii subsp. bulgaricus ATCC 11842 chromosome, complete genome
NC_008060.faa	3.29456	2.87899	0.324863	0.330643	0.182342	0.148411	0.03176	0.0135441	BetaProteobacteria	B	Mixed	Burkholderia	1	Burkholderia cenocepacia AU 1054 chromosome 1, complete sequence
NC_008061.faa	2.78846	2.40657	0.325255	0.331386	0.178798	0.14903	0.0322021	0.0134942	BetaProteobacteria	B	Mixed	Burkholderia	2	Burkholderia cenocepacia AU 1054 chromosome 2, complete sequence
NC_008062.faa	1.19609	1.04293	0.323566	0.329553	0.181175	0.15035	0.0321958	0.013551	BetaProteobacteria	B	Mixed	Burkholderia	3	Burkholderia cenocepacia AU 1054 chromosome 3, complete sequence
NC_008086.faa	1.59637	1.46588	0.602651	0.609175	0.119286	0.112933	0.0260855	0.00973186	EpsilonProteobacteria	B	Pylori	Helicobacter	1	Helicobacter pylori HPAG1 chromosome, complete genome
NC_008095.faa	9.13976	8.35653	0.308713	0.311088	0.0672355	0.0494838	0.032713	0.0115036	DeltaProteobacteria	B	Mixed	Diverse	1	Myxococcus xanthus DK 1622 chromosome, complete genome
NC_008146.faa	5.70545	5.31289	0.312094	0.315466	0.0957227	0.0785454	0.0332103	0.0119606	Actinobacteria	B	Mixed	Mycobacterium	1	Mycobacterium sp. MCS chromosome, complete genome
NC_008149.faa	4.53459	3.79693	0.511845	0.52416	0.0507178	0.0391986	0.024419	0.00437954	GammaProteobacteria	B	Pestis	Yersinia	1	Yersinia pestis Nepal516 chromosome, complete genome
NC_008150.faa	4.70229	3.94984	0.510625	0.522988	0.0502519	0.038991	0.0243392	0.00433707	GammaProteobacteria	B	Pestis	Yersinia	1	Yersinia pestis Antiqua chromosome, complete genome
NC_008209.faa	4.1331	3.70878	0.405155	0.410313	0.0984955	0.0837742	0.0286127	0.00769344	AlphaProteobacteria	B	Mixed	Diverse	1	Roseobacter denitrificans OCh 114 chromosome, complete genome
NC_008212.faa	3.13249	2.34122	0.511565	0.521361	0.0694244	0.0493818	0.0275383	0.00498798	A_Halobacteriales	A	Mixed	Diverse	1	Haloquadratum walsbyi DSM 16790, complete genome
NC_008228.faa	5.18701	4.48118	0.545808	0.553839	0.0439724	0.0360441	0.0234125	0.00480355	GammaProteobacteria	B	Mixed	Diverse	1	Pseudoalteromonas atlantica T6c chromosome, complete genome
NC_008229.faa	1.55393	1.39492	0.612137	0.618225	0.111878	0.104943	0.0261011	0.00997043	EpsilonProteobacteria	B	Mixed	Helicobacter	1	Helicobacter acinonychis str. Sheeba chromosome, complete genome
NC_008245.faa	1.89262	1.49911	0.670396	0.6774	0.0427032	0.034995	0.0249182	0.0106064	GammaProteobacteria	B	Tularensis	Francisella	1	Francisella tularensis subsp. tularensis FSC198 chromosome, complete genome
NC_008253.faa	4.93892	4.33393	0.484829	0.494825	0.0678216	0.0530748	0.0242126	0.00498127	GammaProteobacteria	B	Coli	Escherichia	1	Escherichia coli 536, complete genome
NC_008254.faa	4.41245	3.94677	0.384412	0.389332	0.0831	0.0716453	0.0296339	0.00838647	AlphaProteobacteria	B	Mixed	Diverse	1	Chelativorans sp. BNC1 chromosome, complete genome
NC_008255.faa	4.43322	3.99489	0.603862	0.611535	0.0604122	0.052225	0.0230694	0.0077594	BC	B	Mixed	Diverse	1	Cytophaga hutchinsonii ATCC 33406 chromosome, complete genome
NC_008258.faa	4.57428	3.69718	0.479672	0.490823	0.068933	0.0525992	0.0240625	0.00509208	GammaProteobacteria	B	Mixed	Escherichia	1	Shigella flexneri 5 str. 8401 chromosome, complete genome
NC_008260.faa	3.12014	2.73621	0.44763	0.452722	0.0522669	0.0402705	0.0263901	0.00521762	GammaProteobacteria	B	Mixed	Diverse	1	Alcanivorax borkumensis SK2 chromosome, complete genome
NC_008261.faa	3.25668	2.70818	0.705944	0.716208	0.0611555	0.0579553	0.0279541	0.0137221	Firmicutes	B	Mixed	Clostridium	1	Clostridium perfringens ATCC 13124 chromosome, complete genome
NC_008262.faa	2.89739	2.35443	0.708328	0.71751	0.0579592	0.0530477	0.0281795	0.0138683	Firmicutes	B	Mixed	Clostridium	1	Clostridium perfringens SM101 chromosome, complete genome
NC_008268.faa	7.80476	7.11994	0.320756	0.324842	0.0975281	0.0825547	0.0329677	0.0114008	Actinobacteria	B	Mixed	Diverse	1	Rhodococcus jostii RHA1 chromosome, complete genome
NC_008278.faa	7.49793	6.4935	0.269758	0.271719	0.0787851	0.0617806	0.0386696	0.0142747	Actinobacteria	B	Mixed	Diverse	1	Frankia alni ACN14a chromosome, complete genome
NC_008309.faa	2.0077	1.77154	0.62241	0.628026	0.048882	0.0377972	0.0238104	0.0087185	GammaProteobacteria	B	Mixed	Haemophilus	1	Haemophilus somnus 129PT chromosome, complete genome
NC_008312.faa	7.75011	4.64456	0.632305	0.658566	0.0409878	0.0345063	0.0238163	0.00875485	Cyanobacteria	B	Mixed	Diverse	1	Trichodesmium erythraeum IMS101 chromosome, complete genome
NC_008313.faa	4.05203	3.56098	0.329431	0.335341	0.108438	0.0785267	0.0310879	0.01169	BetaProteobacteria	B	Mixed	Ralstonia	1	Ralstonia eutropha H16 chromosome 1, complete genome
NC_008314.faa	2.91249	2.57885	0.32576	0.332157	0.103704	0.0781398	0.032613	0.0118707	BetaProteobacteria	B	Mixed	Ralstonia	2	Ralstonia eutropha H16 chromosome 2, complete sequence
NC_008319.faa	2.60675	2.27196	0.465641	0.475527	0.0724451	0.0638228	0.028516	0.00513041	Cyanobacteria	B	Synechococcus	Synechococcus	1	Synechococcus sp. CC9311, complete genome
NC_008321.faa	4.70629	4.03602	0.510348	0.521055	0.0474368	0.0377775	0.0249495	0.00411098	GammaProteobacteria	B	Mixed	Shewanella	1	Shewanella sp. MR-4 chromosome, complete genome
NC_008322.faa	4.79261	4.1	0.510565	0.521342	0.0470243	0.0374764	0.0248457	0.00409983	GammaProteobacteria	B	Mixed	Shewanella	1	Shewanella sp. MR-7 chromosome, complete genome
NC_008340.faa	3.27594	2.96507	0.321796	0.324687	0.0554972	0.0321239	0.0318351	0.0109121	GammaProteobacteria	B	Mixed	Diverse	1	Alkalilimnicola ehrlichii MLHE-1 chromosome, complete genome
NC_008343.faa	2.70836	2.4813	0.403832	0.409279	0.0827011	0.0719117	0.0300043	0.0075217	AlphaProteobacteria	B	Mixed	Diverse	1	Granulibacter bethesdensis CGDNIH1 chromosome, complete genome
NC_008344.faa	2.66106	2.27981	0.506418	0.515137	0.0612122	0.0509855	0.0246493	0.00469908	BetaProteobacteria	B	Mixed	Diverse	1	Nitrosomonas eutropha C91 chromosome, complete genome
NC_008345.faa	4.84526	4.07815	0.575128	0.584159	0.0516654	0.0390245	0.0238812	0.00605382	GammaProteobacteria	B	Mixed	Shewanella	1	Shewanella frigidimarina NCIMB 400 chromosome, complete genome
NC_008346.faa	2.9362	2.43102	0.543189	0.551341	0.0681349	0.0587449	0.0245217	0.00586573	Firmicutes	B	Mixed	Diverse	1	Syntrophomonas wolfei subsp. wolfei str. Goettingen chromosome, complete genome
NC_008347.faa	3.36878	3.02938	0.369301	0.372724	0.09433	0.075957	0.0309744	0.00921239	AlphaProteobacteria	B	Mixed	Diverse	1	Maricaulis maris MCS10 chromosome, complete genome
NC_008358.faa	3.70502	3.35432	0.376631	0.380697	0.0856251	0.0705336	0.0301651	0.00884198	AlphaProteobacteria	B	Mixed	Diverse	1	Hyphomonas neptunium ATCC 15444 chromosome, complete genome
NC_008369.faa	1.89573	1.4146	0.670153	0.678419	0.0430097	0.0351652	0.0249676	0.010608	GammaProteobacteria	B	Tularensis	Francisella	1	Francisella tularensis subsp. holarctica OSU18 chromosome, complete genome
NC_008380.faa	5.05714	4.37402	0.380072	0.389096	0.118573	0.0993052	0.0286509	0.00926645	AlphaProteobacteria	B	Mixed	Diverse	1	Rhizobium leguminosarum bv. viciae 3841 chromosome, complete genome
NC_008390.faa	3.55654	3.10905	0.32544	0.331315	0.181564	0.147108	0.0314852	0.0134763	BetaProteobacteria	B	Mixed	Burkholderia	1	Burkholderia ambifaria AMMD chromosome 1, complete sequence
NC_008391.faa	2.64697	2.302	0.325703	0.331919	0.181141	0.15062	0.0321357	0.0135041	BetaProteobacteria	B	Mixed	Burkholderia	2	Burkholderia ambifaria AMMD chromosome 2, complete sequence
NC_008392.faa	1.28147	1.12485	0.328343	0.335193	0.161224	0.136774	0.0324107	0.0130109	BetaProteobacteria	B	Mixed	Burkholderia	3	Burkholderia ambifaria AMMD chromosome 3, complete sequence
NC_008435.faa	5.50549	4.72479	0.350046	0.355573	0.129922	0.105748	0.0305038	0.0111397	AlphaProteobacteria	B	Palustris	Diverse	1	Rhodopseudomonas palustris BisA53 chromosome, complete genome
NC_008463.faa	6.53765	5.84617	0.330807	0.337078	0.0883835	0.0614981	0.0314018	0.0110482	GammaProteobacteria	B	Aeruginosa	Pseudomonas	1	Pseudomonas aeruginosa UCBPP-PA14 chromosome, complete genome
NC_008497.faa	2.29122	1.93154	0.528875	0.537811	0.0509331	0.0364582	0.0246307	0.00462537	Firmicutes	B	Mixed	Lactobacillus	1	Lactobacillus brevis ATCC 367, complete genome
NC_008508.faa	3.61445	2.65682	0.587413	0.597651	0.1288	0.113728	0.0251737	0.00900196	Spirochaetes	B	Mixed	Leptospira	1	Leptospira borgpetersenii serovar Hardjo-bovis str. L550 chromosome 1, complete sequence
NC_008509.faa	0.317336	0.234147	0.587088	0.598366	0.124067	0.108472	0.0248154	0.0088639	Spirochaetes	B	Mixed	Leptospira	2	Leptospira borgpetersenii serovar Hardjo-bovis L550 chromosome chromosome 2, complete sequence
NC_008510.faa	3.57647	2.60676	0.587565	0.597714	0.128754	0.113661	0.0251363	0.00900445	Spirochaetes	B	Mixed	Leptospira	1	Leptospira borgpetersenii serovar Hardjo-bovis JB197 chromosome chromosome 1, complete sequence
NC_008511.faa	0.299762	0.224451	0.586217	0.595719	0.125031	0.110423	0.024801	0.00884916	Spirochaetes	B	Mixed	Leptospira	2	Leptospira borgpetersenii serovar Hardjo-bovis JB197 chromosome chromosome 2, complete sequence
NC_008512.faa	0.159662	0.150315	0.840668	0.834356	0.0549241	0.0547365	0.0471006	0.0252226	GammaProteobacteria	B	Carsonella	Diverse	1	Candidatus Carsonella ruddii PV, complete genome
NC_008513.faa	0.41638	0.354204	0.786809	0.79903	0.0531787	0.0468174	0.0366775	0.0206407	GammaProteobacteria	B	Aphidicola	Buchnera	1	Buchnera aphidicola str. Cc (Cinara cedri), complete genome
NC_008525.faa	1.83239	1.61086	0.6209	0.626422	0.0389745	0.0291578	0.0235895	0.00821487	Firmicutes	B	Mixed	Diverse	1	Pediococcus pentosaceus ATCC 25745, complete genome
NC_008526.faa	2.89526	2.38577	0.527013	0.533805	0.0770094	0.0611752	0.0247279	0.00537169	Firmicutes	B	Mixed	Lactobacillus	1	Lactobacillus casei ATCC 334 chromosome, complete genome
NC_008527.faa	2.43859	1.98153	0.632097	0.641443	0.065375	0.0513184	0.0247157	0.00947995	Firmicutes	B	Lactis	Lactococcus	1	Lactococcus lactis subsp. cremoris SK11, complete genome
NC_008528.faa	1.78052	1.46882	0.611246	0.621111	0.0884376	0.0750335	0.0249803	0.00901057	Firmicutes	B	Mixed	Diverse	1	Oenococcus oeni PSU-1, complete genome
NC_008529.faa	1.85695	1.43251	0.484974	0.503137	0.0925485	0.070802	0.0245288	0.00584005	Firmicutes	B	Mixed	Lactobacillus	1	Lactobacillus delbrueckii subsp. bulgaricus ATCC BAA-365 chromosome, complete genome
NC_008530.faa	1.89436	1.67599	0.644643	0.647404	0.0476434	0.0364618	0.0237566	0.00950673	Firmicutes	B	Mixed	Lactobacillus	1	Lactobacillus gasseri ATCC 33323, complete genome
NC_008531.faa	2.0384	1.80351	0.616857	0.622897	0.0491906	0.0357695	0.0241413	0.00810863	Firmicutes	B	Mixed	Leuconostoc	1	Leuconostoc mesenteroides subsp. mesenteroides ATCC 8293 chromosome, complete genome
NC_008532.faa	1.85637	1.42849	0.600108	0.609188	0.043657	0.0309373	0.0244231	0.00686295	Firmicutes	B	Thermophilus	Streptococcus	1	Streptococcus thermophilus LMD-9, complete genome
NC_008533.faa	2.04611	1.71233	0.593671	0.60294	0.0521271	0.0405298	0.024533	0.00691284	Firmicutes	B	Pneumoniae	Streptococcus	1	Streptococcus pneumoniae D39 chromosome, complete genome
NC_008536.faa	9.96564	9.01512	0.375716	0.380975	0.0657626	0.0531527	0.0277533	0.00858571	Acidobacteria	B	Mixed	Diverse	1	Candidatus Solibacter usitatus Ellin6076 chromosome, complete genome
NC_008541.faa	4.69895	4.21628	0.340412	0.345338	0.0526477	0.0389279	0.0326596	0.00973924	Actinobacteria	B	Mixed	Arthrobacter	1	Arthrobacter sp. FB24, complete sequence
NC_008542.faa	3.4839	3.05068	0.326228	0.332186	0.18289	0.147712	0.031425	0.0134646	BetaProteobacteria	B	Mixed	Burkholderia	1	Burkholderia cenocepacia HI2424 chromosome 1, complete sequence
NC_008543.faa	2.99866	2.61936	0.325139	0.331211	0.179376	0.149911	0.032283	0.0135181	BetaProteobacteria	B	Mixed	Burkholderia	2	Burkholderia cenocepacia HI2424 chromosome 2, complete sequence
NC_008544.faa	1.05542	0.933282	0.320676	0.32671	0.178187	0.151166	0.0333998	0.0137114	BetaProteobacteria	B	Mixed	Burkholderia	3	Burkholderia cenocepacia HI2424 chromosome 3, complete sequence
NC_008553.faa	1.87947	1.54566	0.452652	0.464547	0.0917577	0.0766389	0.026315	0.00688843	A_Methanomicrobia	A	Mixed	Diverse	1	Methanosaeta thermophila PT chromosome, complete genome
NC_008554.faa	4.99025	4.10361	0.397952	0.400513	0.0743865	0.0642136	0.0261615	0.00721977	DeltaProteobacteria	B	Mixed	Diverse	1	Syntrophobacter fumaroxidans MPOB chromosome, complete genome
NC_008555.faa	2.81413	2.49047	0.632509	0.63648	0.0471305	0.0360327	0.0247861	0.00935083	Firmicutes	B	Mixed	Listeria	1	Listeria welshimeri serovar 6b str. SLCC5334 chromosome, complete genome
NC_008563.faa	5.08202	4.4231	0.483751	0.494527	0.0681667	0.0538027	0.0240635	0.00500705	GammaProteobacteria	B	Coli	Escherichia	1	Escherichia coli APEC O1 chromosome, complete genome
NC_008570.faa	4.74445	4.15256	0.371906	0.384516	0.0765477	0.0542676	0.0279632	0.00857158	GammaProteobacteria	B	Mixed	Diverse	1	Aeromonas hydrophila subsp. hydrophila ATCC 7966 chromosome, complete genome
NC_008571.faa	3.79847	3.43734	0.62735	0.633892	0.0516643	0.0469522	0.0240389	0.0091407	BC	B	Mixed	Diverse	1	Gramella forsetii KT0803 chromosome, complete genome
NC_008576.faa	4.71958	4.08223	0.452067	0.458325	0.0655716	0.0572496	0.0259423	0.0055754	AlphaProteobacteria	B	Mixed	Diverse	1	Magnetococcus marinus MC-1 chromosome, complete genome
NC_008577.faa	4.9722	4.26606	0.508883	0.51945	0.0471623	0.0379838	0.0250229	0.00409073	GammaProteobacteria	B	Mixed	Shewanella	1	Shewanella sp. ANA-3 chromosome 1, complete sequence
NC_008578.faa	2.44354	2.19594	0.332387	0.330926	0.0776348	0.0682059	0.0353012	0.0109334	Actinobacteria	B	Mixed	Diverse	1	Acidothermus cellulolyticus 11B chromosome, complete genome
NC_008593.faa	2.54772	2.21041	0.708728	0.711443	0.0391884	0.0376438	0.0278953	0.0139434	Firmicutes	B	Mixed	Clostridium	1	Clostridium novyi NT chromosome, complete genome
NC_008595.faa	5.47549	4.85389	0.306346	0.310119	0.0845507	0.0634041	0.0331438	0.0123314	Actinobacteria	B	Mixed	Mycobacterium	1	Mycobacterium avium 104, complete genome
NC_008596.faa	6.98821	6.37606	0.321609	0.325972	0.0981381	0.0805796	0.0326595	0.0114091	Actinobacteria	B	Mixed	Mycobacterium	1	Mycobacterium smegmatis str. MC2 155 chromosome, complete genome
NC_008599.faa	1.77361	1.60321	0.660818	0.666925	0.0602827	0.0558144	0.0271734	0.0116247	EpsilonProteobacteria	B	Mixed	Campylobacter	1	Campylobacter fetus subsp. fetus 82-40 chromosome, complete genome
NC_008600.faa	5.25709	4.35503	0.639402	0.645739	0.0308755	0.0210343	0.0238375	0.00936561	Firmicutes	B	Mixed	Bacillus	1	Bacillus thuringiensis str. Al Hakam chromosome, complete genome
NC_008601.faa	1.91003	1.7098	0.668783	0.67525	0.0431316	0.0354154	0.0250574	0.0105179	GammaProteobacteria	B	Mixed	Francisella	1	Francisella novicida U112 chromosome, complete genome
NC_008609.faa	4.008	3.5312	0.401914	0.409758	0.0534102	0.0404958	0.0259583	0.00665586	DeltaProteobacteria	B	Mixed	Diverse	1	Pelobacter propionicus DSM 2379 chromosome, complete genome
NC_008610.faa	1.16078	0.920253	0.646422	0.659666	0.0579523	0.0437164	0.0245755	0.00985013	GammaProteobacteria	B	Mixed	Diverse	1	Candidatus Ruthia magnifica str. Cm (Calyptogena magnifica), complete genome
NC_008611.faa	5.63161	4.07439	0.342624	0.345273	0.068431	0.0546257	0.0327043	0.0100476	Actinobacteria	B	Mixed	Mycobacterium	1	Mycobacterium ulcerans Agy99 chromosome, complete genome
NC_008618.faa	2.08964	1.80973	0.399149	0.408157	0.0947835	0.0760232	0.0253782	0.00783039	Actinobacteria	B	Mixed	Bifidobacterium	1	Bifidobacterium adolescentis ATCC 15703 chromosome, complete genome
NC_008639.faa	3.1339	2.63574	0.508047	0.516486	0.0697323	0.0612839	0.0239258	0.00487935	BC	B	Mixed	Chlorobium	1	Chlorobium phaeobacteroides DSM 266 chromosome, complete genome
NC_008686.faa	2.85228	2.58112	0.329185	0.332936	0.115624	0.090222	0.0321714	0.0117403	AlphaProteobacteria	B	Mixed	Diverse	1	Paracoccus denitrificans PD1222 chromosome 1, complete sequence
NC_008687.faa	1.7301	1.56702	0.328048	0.33176	0.115776	0.0908054	0.0324247	0.0118063	AlphaProteobacteria	B	Mixed	Diverse	2	Paracoccus denitrificans PD1222 chromosome 2, complete sequence
NC_008698.faa	1.78189	1.61191	0.417806	0.423343	0.0540417	0.0468502	0.0317327	0.00678427	A_Thermoprotei	A	Mixed	Diverse	1	Thermofilum pendens Hrk 5 chromosome, complete genome
NC_008699.faa	4.98587	4.55048	0.281285	0.28348	0.102536	0.0818761	0.0352465	0.0134273	Actinobacteria	B	Mixed	Diverse	1	Nocardioides sp. JS614 chromosome, complete genome
NC_008700.faa	4.30614	3.7946	0.455545	0.464136	0.0643206	0.0529756	0.0263419	0.00529514	GammaProteobacteria	B	Mixed	Shewanella	1	Shewanella amazonensis SB2B chromosome, complete genome
NC_008701.faa	1.8264	1.59293	0.504635	0.50401	0.0374954	0.0358301	0.0285276	0.00466439	A_Thermoprotei	A	Mixed	Diverse	1	Pyrobaculum islandicum DSM 4184 chromosome, complete genome
NC_008702.faa	4.37604	3.99894	0.317818	0.320836	0.102631	0.0756946	0.0330308	0.0122702	BetaProteobacteria	B	Mixed	Diverse	1	Azoarcus sp. BH72 chromosome, complete genome
NC_008705.faa	5.73723	5.34178	0.312183	0.315623	0.0954761	0.0783418	0.0332085	0.0119543	Actinobacteria	B	Mixed	Mycobacterium	1	Mycobacterium sp. KMS chromosome, complete genome
NC_008709.faa	4.5596	3.54093	0.586639	0.599137	0.0481465	0.0388548	0.0242728	0.00678296	GammaProteobacteria	B	Mixed	Diverse	1	Psychromonas ingrahamii 37 chromosome, complete genome
NC_008710.faa	0.91733	0.863058	0.706246	0.70881	0.0490216	0.0464291	0.0300648	0.0133503	Spirochaetes	B	Mixed	Borrelia	1	Borrelia turicatae 91E135 chromosome, complete genome
NC_008711.faa	4.59769	4.05893	0.372416	0.37657	0.0499878	0.039953	0.0313159	0.00782658	Actinobacteria	B	Mixed	Arthrobacter	1	Arthrobacter aurescens TC1, complete genome
NC_008726.faa	6.49186	5.94132	0.318155	0.322069	0.08747	0.0704563	0.033021	0.01145	Actinobacteria	B	Mixed	Mycobacterium	1	Mycobacterium vanbaalenii PYR-1 chromosome, complete genome
NC_008740.faa	4.32685	3.90377	0.421177	0.427279	0.060493	0.0473761	0.0262918	0.0062258	GammaProteobacteria	B	Mixed	Diverse	1	Marinobacter aquaeolei VT8 chromosome, complete genome
NC_008750.faa	4.70838	4.01513	0.545012	0.553667	0.0424058	0.0327899	0.0245927	0.00469437	GammaProteobacteria	B	Mixed	Shewanella	1	Shewanella sp. W3-18-1 chromosome, complete genome
NC_008751.faa	3.46289	2.97128	0.365851	0.369881	0.0648353	0.0487148	0.0292438	0.00841209	DeltaProteobacteria	B	Mixed	Desulfovibrio	1	Desulfovibrio vulgaris DP4 chromosome, complete genome
NC_008752.faa	5.35277	4.77561	0.309767	0.314677	0.0862925	0.0619892	0.032737	0.0121821	BetaProteobacteria	B	Mixed	Diverse	1	Acidovorax citrulli AAC00-1 chromosome, complete genome
NC_008767.faa	2.19496	1.76029	0.468882	0.483763	0.112074	0.098421	0.0246026	0.00663459	BetaProteobacteria	B	Meningitidis	Neisseria	1	Neisseria meningitidis FAM18 chromosome, complete genome
NC_008769.faa	4.37452	3.97229	0.340868	0.34364	0.064991	0.0537023	0.0335679	0.0102363	Actinobacteria	B	MTC	Mycobacterium	1	Mycobacterium bovis BCG str. Pasteur 1173P2 chromosome, complete genome
NC_008781.faa	4.41029	3.97863	0.365043	0.374749	0.113652	0.0962641	0.0296451	0.00992488	BetaProteobacteria	B	Mixed	Diverse	1	Polaromonas naphthalenivorans CJ2 chromosome, complete genome
NC_008782.faa	4.44886	3.91006	0.331839	0.338275	0.0935727	0.0703254	0.0313306	0.0111577	BetaProteobacteria	B	Mixed	Diverse	1	Acidovorax sp. JS42 chromosome, complete genome
NC_008783.faa	1.44502	1.16647	0.605192	0.617613	0.0602055	0.048623	0.0232259	0.00787486	AlphaProteobacteria	B	Mixed	Bartonella	1	Bartonella bacilliformis KC583, complete genome
NC_008784.faa	1.73492	1.51648	0.307562	0.310842	0.214578	0.187334	0.0346017	0.0155203	BetaProteobacteria	B	Mixed	Burkholderia	2	Burkholderia mallei SAVP1 chromosome II, complete sequence
NC_008785.faa	3.49748	3.04799	0.315804	0.318502	0.209284	0.179449	0.0329119	0.0148546	BetaProteobacteria	B	Mixed	Burkholderia	1	Burkholderia mallei SAVP1 chromosome I, complete sequence
NC_008786.faa	5.56675	4.95556	0.34403	0.347209	0.103006	0.0879154	0.0313346	0.0107709	BetaProteobacteria	B	Mixed	Diverse	1	Verminephrobacter eiseniae EF01-2 chromosome, complete genome
NC_008787.faa	1.61655	1.51681	0.690579	0.693796	0.0934631	0.0852731	0.0277676	0.0137464	EpsilonProteobacteria	B	Jejuni	Campylobacter	1	Campylobacter jejuni subsp. jejuni 81-176, complete genome
NC_008789.faa	2.67845	2.4552	0.31731	0.320183	0.0553544	0.0379164	0.0325688	0.0109967	GammaProteobacteria	B	Mixed	Diverse	1	Halorhodospira halophila SL1 chromosome, complete genome
NC_008800.faa	4.6159	3.86014	0.516346	0.527289	0.0601387	0.0466773	0.024817	0.00478844	GammaProteobacteria	B	Mixed	Yersinia	1	Yersinia enterocolitica subsp. enterocolitica 8081 chromosome, complete genome
NC_008816.faa	1.66989	1.51812	0.679739	0.686785	0.0582263	0.055548	0.0271181	0.0120924	Cyanobacteria	B	Marinus	Diverse	1	Prochlorococcus marinus str. AS9601, complete genome
NC_008817.faa	1.70418	1.51104	0.683182	0.692058	0.0557592	0.0523552	0.0272942	0.0122318	Cyanobacteria	B	Marinus	Diverse	1	Prochlorococcus marinus str. MIT 9515, complete genome
NC_008818.faa	1.66716	1.35439	0.459662	0.462633	0.0499941	0.0411775	0.0306609	0.00539946	A_Thermoprotei	A	Mixed	Diverse	1	Hyperthermus butylicus DSM 5456 chromosome, complete genome
NC_008819.faa	1.86473	1.6252	0.642153	0.650207	0.0552018	0.0496715	0.0257546	0.00955849	Cyanobacteria	B	Marinus	Diverse	1	Prochlorococcus marinus str. NATL1A, complete genome
NC_008820.faa	2.68268	2.27725	0.487508	0.499924	0.0673475	0.0584918	0.0275682	0.00485241	Cyanobacteria	B	Marinus	Diverse	1	Prochlorococcus marinus str. MIT 9303 chromosome, complete genome
NC_008825.faa	4.0442	3.73375	0.306601	0.308022	0.120237	0.0927143	0.0330001	0.0127733	BetaProteobacteria	B	Mixed	Diverse	1	Methylibium petroleiphilum PM1 chromosome, complete genome
NC_008836.faa	3.45821	2.99312	0.315615	0.31845	0.209535	0.179171	0.0329061	0.0148562	BetaProteobacteria	B	Mixed	Burkholderia	1	Burkholderia mallei NCTC 10229 chromosome I, complete sequence
NC_008942.faa	1.80496	1.57302	0.489016	0.499934	0.076833	0.0641935	0.0242718	0.00523568	A_Methanomicrobia	A	Mixed	Diverse	1	Methanocorpusculum labreanum Z chromosome, complete genome
NC_009004.faa	2.52948	2.08399	0.633449	0.642544	0.0656074	0.0509955	0.0248048	0.00957664	Firmicutes	B	Lactis	Lactococcus	1	Lactococcus lactis subsp. cremoris MG1363 chromosome, complete genome
NC_009009.faa	2.38843	2.12007	0.55517	0.565998	0.0653655	0.0551427	0.024642	0.00579575	Firmicutes	B	Mixed	Streptococcus	1	Streptococcus sanguinis SK36 chromosome, complete genome
NC_009012.faa	3.8433	3.18553	0.596567	0.610134	0.0579653	0.0535634	0.0244586	0.00831734	Firmicutes	B	Mixed	Clostridium	1	Clostridium thermocellum ATCC 27405 chromosome, complete genome
NC_009033.faa	1.57048	1.36984	0.639415	0.642735	0.0297831	0.0276412	0.0273265	0.00920262	Firmicutes	B	Mixed	Diverse	1	Staphylothermus marinus F1 chromosome, complete genome
NC_009049.faa	3.14772	2.81297	0.308136	0.309073	0.118395	0.0867845	0.0336436	0.0126322	AlphaProteobacteria	B	Sphaeroides	Rhodobacter	1	Rhodobacter sphaeroides ATCC 17029 chromosome 1, complete sequence
NC_009050.faa	1.21905	1.05833	0.310108	0.313717	0.109391	0.0798964	0.0342844	0.0124646	AlphaProteobacteria	B	Sphaeroides	Rhodobacter	2	Rhodobacter sphaeroides ATCC 17029 chromosome 2, complete sequence
NC_009051.faa	2.4781	2.16667	0.37041	0.379371	0.0808892	0.0628965	0.0278433	0.00884008	A_Methanomicrobia	A	Mixed	Diverse	1	Methanoculleus marisnigri JR1 chromosome, complete genome
NC_009052.faa	5.12738	4.2754	0.526613	0.537166	0.0491131	0.0386496	0.0247768	0.00441821	GammaProteobacteria	B	Baltica	Shewanella	1	Shewanella baltica OS155 chromosome, complete genome
NC_009053.faa	2.27448	1.96499	0.576702	0.587005	0.0923197	0.0751434	0.0240714	0.00752646	GammaProteobacteria	B	Mixed	Diverse	1	Actinobacillus pleuropneumoniae serovar 5b str. L20 chromosome, complete genome
NC_009073.faa	2.00931	1.82409	0.422882	0.428492	0.0386037	0.0336281	0.0312513	0.0063637	A_Thermoprotei	A	Mixed	Diverse	1	Pyrobaculum calidifontis JCM 11548 chromosome, complete genome
NC_009074.faa	3.91295	3.42313	0.316653	0.319795	0.209469	0.179096	0.0330948	0.014865	BetaProteobacteria	B	Mixed	Burkholderia	1	Burkholderia pseudomallei 668 chromosome I, complete sequence
NC_009075.faa	3.12746	2.785	0.311284	0.313747	0.20947	0.185265	0.0343386	0.0152482	BetaProteobacteria	B	Mixed	Burkholderia	2	Burkholderia pseudomallei 668 chromosome chromosome II, complete sequence
NC_009076.faa	3.98846	3.4927	0.317024	0.320405	0.206778	0.177458	0.0330707	0.0147842	BetaProteobacteria	B	Mixed	Burkholderia	1	Burkholderia pseudomallei 1106a chromosome I, complete sequence
NC_009077.faa	6.04842	5.62106	0.312908	0.316436	0.094559	0.07738	0.0332169	0.0119093	Actinobacteria	B	Mixed	Mycobacterium	1	Mycobacterium sp. JLS chromosome, complete genome
NC_009078.faa	3.10079	2.76975	0.310235	0.313581	0.209833	0.185057	0.0344301	0.0153265	BetaProteobacteria	B	Mixed	Burkholderia	2	Burkholderia pseudomallei 1106a chromosome II, complete sequence
NC_009079.faa	2.35269	1.84223	0.308741	0.310397	0.214876	0.18816	0.0343579	0.0154629	BetaProteobacteria	B	Mixed	Burkholderia	2	Burkholderia mallei NCTC 10247 chromosome II, complete sequence
NC_009080.faa	3.49569	2.89475	0.316498	0.318356	0.209014	0.179324	0.0327624	0.014797	BetaProteobacteria	B	Mixed	Burkholderia	1	Burkholderia mallei NCTC 10247 chromosome I, complete sequence
NC_009085.faa	3.97675	2.86803	0.596126	0.610592	0.0513675	0.0388615	0.0232718	0.00707085	GammaProteobacteria	B	Baumannii	Acinetobacter	1	Acinetobacter baumannii ATCC 17978 chromosome, complete genome
NC_009089.faa	4.29025	3.50848	0.699319	0.709395	0.0385963	0.0344444	0.0271973	0.0130452	Firmicutes	B	Mixed	Clostridium	1	Clostridium difficile 630, complete genome
NC_009091.faa	1.64188	1.49442	0.679399	0.686601	0.0587553	0.0560423	0.0271049	0.0120793	Cyanobacteria	B	Marinus	Diverse	1	Prochlorococcus marinus str. MIT 9301, complete genome
NC_009092.faa	4.60259	3.94523	0.447152	0.46333	0.0477037	0.0362441	0.0252969	0.00508233	GammaProteobacteria	B	Mixed	Shewanella	1	Shewanella loihica PV-4 chromosome, complete genome
NC_009135.faa	1.78076	1.5416	0.660694	0.669974	0.0602416	0.0532202	0.0270785	0.0119914	A_Methanococcales	A	Mixed	Methanococcus	1	Methanococcus maripaludis C5 chromosome, complete genome
NC_009138.faa	3.42431	3.01093	0.447585	0.457051	0.106329	0.0918545	0.0266446	0.00671119	BetaProteobacteria	B	Mixed	Diverse	1	Herminiimonas arsenicoxydans chromosome, complete genome
NC_009142.faa	8.2128	6.97532	0.283547	0.28854	0.092478	0.0664352	0.035186	0.0133458	Actinobacteria	B	Mixed	Diverse	1	Saccharopolyspora erythraea NRRL 2338 chromosome, complete genome
NC_009253.faa	3.6081	3.00716	0.567532	0.577247	0.0571543	0.0506252	0.0241902	0.00622496	Firmicutes	B	Mixed	Diverse	1	Desulfotomaculum reducens MI-1 chromosome, complete genome
NC_009254.faa	1.24101	1.05675	0.32926	0.335562	0.164406	0.139152	0.0328171	0.0131763	BetaProteobacteria	B	Mixed	Burkholderia	3	Burkholderia vietnamiensis G4 chromosome 3, complete sequence
NC_009255.faa	2.41176	2.05209	0.326342	0.331697	0.177485	0.149864	0.0323307	0.0134597	BetaProteobacteria	B	Mixed	Burkholderia	2	Burkholderia vietnamiensis G4 chromosome 2, complete sequence
NC_009256.faa	3.65281	3.15473	0.330367	0.335138	0.170926	0.140791	0.0314775	0.0131374	BetaProteobacteria	B	Mixed	Burkholderia	1	Burkholderia vietnamiensis G4 chromosome 1, complete sequence
NC_009257.faa	1.89848	1.51956	0.670276	0.677314	0.042788	0.0348987	0.0249869	0.0106097	GammaProteobacteria	B	Tularensis	Francisella	1	Francisella tularensis subsp. tularensis WY96-3418 chromosome, complete genome
NC_009328.faa	3.55032	2.97314	0.501039	0.509903	0.100005	0.0784981	0.0244075	0.00612306	Firmicutes	B	Mixed	Geobacillus	1	Geobacillus thermodenitrificans NG80-2 chromosome, complete genome
NC_009332.faa	1.84127	1.54159	0.607515	0.613715	0.0486077	0.036173	0.0243575	0.00753527	Firmicutes	B	Pyogenes	Streptococcus	1	Streptococcus pyogenes str. Manfredo chromosome, complete genome
NC_009337.faa	1.96686	1.79374	0.463625	0.470083	0.0707392	0.0628285	0.025656	0.00499376	BC	B	Mixed	Chlorobium	1	Chlorobium phaeovibrioides DSM 265 chromosome, complete genome
NC_009338.faa	5.61961	5.20008	0.317284	0.320834	0.0951462	0.0774861	0.0328282	0.0116212	Actinobacteria	B	Mixed	Mycobacterium	1	Mycobacterium gilvum PYR-GCK chromosome, complete genome
NC_009348.faa	4.7024	3.87307	0.402236	0.414888	0.0674566	0.050818	0.0271736	0.00710409	GammaProteobacteria	B	Mixed	Diverse	1	Aeromonas salmonicida subsp. salmonicida A449, complete genome
NC_009379.faa	2.15949	2.00465	0.547356	0.551659	0.0542183	0.0472372	0.0250896	0.00525895	BetaProteobacteria	B	Mixed	Diverse	1	Polynucleobacter necessarius subsp. asymbioticus QLW-P1DMWA-1 chromosome, complete genome
NC_009380.faa	5.18333	4.5751	0.301968	0.30539	0.0641999	0.0484803	0.036095	0.0119944	Actinobacteria	B	Mixed	Diverse	1	Salinispora tropica CNB-440 chromosome, complete genome
NC_009381.faa	4.51734	3.70548	0.510647	0.523561	0.0512604	0.0394072	0.0244676	0.00438575	GammaProteobacteria	B	Pestis	Yersinia	1	Yersinia pestis Pestoides F chromosome, complete genome
NC_009428.faa	3.21773	2.89021	0.313384	0.315225	0.107789	0.0802758	0.0330515	0.0121787	AlphaProteobacteria	B	Sphaeroides	Rhodobacter	1	Rhodobacter sphaeroides ATCC 17025 chromosome, complete genome
NC_009434.faa	4.56742	4.08541	0.35676	0.361215	0.0924221	0.0712599	0.0297551	0.00973096	GammaProteobacteria	B	Mixed	Pseudomonas	1	Pseudomonas stutzeri A1501 chromosome, complete genome
NC_009436.faa	4.51871	3.96756	0.458954	0.470182	0.0796481	0.0613201	0.0249159	0.00576991	GammaProteobacteria	B	Mixed	Enterobacter	1	Enterobacter sp. 638, complete genome
NC_009437.faa	2.97027	2.55141	0.643657	0.647459	0.0682623	0.065124	0.0262591	0.0104006	Firmicutes	B	Mixed	Caldicellulosiruptor	1	Caldicellulosiruptor saccharolyticus DSM 8903 chromosome, complete genome
NC_009438.faa	4.65922	3.98231	0.546991	0.555484	0.0420159	0.0324337	0.0245781	0.00474408	GammaProteobacteria	B	Mixed	Shewanella	1	Shewanella putrefaciens CN-32 chromosome, complete genome
NC_009439.faa	5.07281	4.5394	0.347506	0.353239	0.0993865	0.072342	0.0306232	0.0103838	GammaProteobacteria	B	Mixed	Pseudomonas	1	Pseudomonas mendocina ymp chromosome, complete genome
NC_009440.faa	2.19152	1.92763	0.528094	0.537747	0.0550058	0.0511751	0.0262014	0.00540723	A_Thermoprotei	A	Mixed	Diverse	1	Metallosphaera sedula DSM 5348 chromosome, complete genome
NC_009441.faa	6.09687	5.32314	0.650553	0.658871	0.0626467	0.0562919	0.0241472	0.0108218	BC	B	Mixed	Diverse	1	Flavobacterium johnsoniae UW101 chromosome, complete genome
NC_009442.faa	2.09631	1.8383	0.581463	0.588903	0.0471212	0.0360434	0.0242131	0.00630053	Firmicutes	B	Suis	Streptococcus	1	Streptococcus suis 05ZYH33, complete genome
NC_009443.faa	2.0957	1.8383	0.581649	0.588866	0.0470659	0.0360181	0.0242206	0.00630552	Firmicutes	B	Suis	Streptococcus	1	Streptococcus suis 98HAH33, complete genome
NC_009445.faa	7.45659	6.39165	0.338734	0.344896	0.133452	0.106168	0.0304671	0.011524	AlphaProteobacteria	B	Mixed	Diverse	1	Bradyrhizobium sp. ORS 278 chromosome, complete genome
NC_009446.faa	1.38935	1.25664	0.549893	0.556043	0.185953	0.162787	0.0242722	0.00886053	GammaProteobacteria	B	Mixed	Diverse	1	Dichelobacter nodosus VCS1703A chromosome, complete genome
NC_009454.faa	3.02537	2.61366	0.45458	0.470389	0.08116	0.0799079	0.0268543	0.00629754	Firmicutes	B	Mixed	Diverse	1	Pelotomaculum thermopropionicum SI chromosome, complete genome
NC_009455.faa	1.34189	1.20437	0.52053	0.528274	0.0703714	0.0610714	0.0245719	0.00516658	Chloroflexi	B	Mixed	Diverse	1	Dehalococcoides sp. BAV1 chromosome, complete genome
NC_009456.faa	1.10825	0.960846	0.523489	0.531155	0.0590581	0.0482419	0.0238538	0.00477767	GammaProteobacteria	B	Cholerae	Vibrio	1	Vibrio cholerae O395 chromosome 1, complete sequence
NC_009457.faa	3.02407	2.673	0.515535	0.522199	0.061526	0.0483214	0.0243026	0.00476628	GammaProteobacteria	B	Cholerae	Vibrio	2	Vibrio cholerae O395 chromosome 2, complete sequence
NC_009464.faa	3.17992	2.69332	0.43704	0.45397	0.0372589	0.0264863	0.0242035	0.00522302	A_Methanomicrobia	A	Mixed	Diverse	1	Methanocella arvoryzae MRE50 chromosome, complete genome
NC_009465.faa	1.02215	0.871128	0.671526	0.684051	0.039663	0.0275127	0.0250575	0.0108394	GammaProteobacteria	B	Mixed	Diverse	1	Candidatus Vesicomyosocius okutanii HA, complete genome
NC_009480.faa	3.29789	2.95963	0.271576	0.273358	0.132531	0.106808	0.0368704	0.0147977	Actinobacteria	B	Mixed	Diverse	1	Clavibacter michiganensis subsp. michiganensis NCPPB 382 chromosome, complete genome
NC_009481.faa	2.36698	2.20469	0.393715	0.39764	0.0920615	0.0811762	0.0308688	0.00755394	Cyanobacteria	B	Synechococcus	Synechococcus	1	Synechococcus sp. WH 7803 chromosome, complete genome
NC_009482.faa	2.22491	2.105	0.388154	0.391565	0.114161	0.101216	0.0314839	0.00861339	Cyanobacteria	B	Synechococcus	Synechococcus	1	Synechococcus sp. RCC307 chromosome, complete genome
NC_009483.faa	5.13636	4.466	0.446612	0.457618	0.0476968	0.0410826	0.0248101	0.00492137	DeltaProteobacteria	B	Mixed	Geobacter	1	Geobacter uraniireducens Rf4 chromosome, complete genome
NC_009484.faa	3.38923	3.10947	0.314745	0.320073	0.120591	0.100167	0.0354067	0.0129505	AlphaProteobacteria	B	Mixed	Diverse	1	Acidiphilium cryptum JF-5 chromosome, complete genome
NC_009485.faa	8.26469	7.09549	0.344979	0.350799	0.128225	0.104831	0.0307458	0.011104	AlphaProteobacteria	B	Mixed	Diverse	1	Bradyrhizobium sp. BTAi1 chromosome, complete genome
NC_009486.faa	1.82351	1.72738	0.537414	0.538988	0.109814	0.107157	0.0268492	0.00763298	Thermotogae	B	Mixed	Thermotoga	1	Thermotoga petrophila RKU-1 chromosome, complete genome
NC_009487.faa	2.9067	2.42408	0.663686	0.670506	0.0341907	0.0198539	0.0235613	0.0104536	Firmicutes	B	Aureus	Staphylococcus	1	Staphylococcus aureus subsp. aureus JH9 chromosome, complete genome
NC_009488.faa	2.12705	1.03813	0.691231	0.69469	0.0423222	0.0323549	0.0261881	0.011805	AlphaProteobacteria	B	Mixed	Diverse	1	Orientia tsutsugamushi str. Boryong, complete genome
NC_009494.faa	3.57647	3.11356	0.609055	0.615215	0.0514097	0.0441419	0.0231462	0.00783154	GammaProteobacteria	B	Pneumophila	Legionella	1	Legionella pneumophila str. Corby chromosome, complete genome
NC_009495.faa	3.88692	3.15606	0.7084	0.717553	0.0498929	0.0489451	0.0282005	0.0141569	Firmicutes	B	Botulinum	Clostridium	1	Clostridium botulinum A str. ATCC 3502 chromosome, complete genome
NC_009497.faa	0.877438	0.769044	0.698849	0.702929	0.0654973	0.0565088	0.0282539	0.0132439	Tenericutes	B	Mixed	Mycoplasma	1	Mycoplasma agalactiae PG2 chromosome, complete genome
NC_009504.faa	1.16422	0.892563	0.41822	0.427745	0.111193	0.096118	0.0279736	0.00757203	AlphaProteobacteria	B	Mixed	Brucella	2	Brucella ovis ATCC 25840 chromosome II, complete sequence
NC_009505.faa	2.11137	1.70155	0.416815	0.428225	0.115135	0.0980557	0.0277476	0.00770664	AlphaProteobacteria	B	Mixed	Brucella	1	Brucella ovis ATCC 25840 chromosome I, complete sequence
NC_009513.faa	1.99962	1.70615	0.605005	0.611274	0.0416993	0.0296932	0.0223963	0.00734821	Firmicutes	B	Mixed	Lactobacillus	1	Lactobacillus reuteri DSM 20016 chromosome, complete genome
NC_009515.faa	1.85316	1.67268	0.6795	0.689658	0.0557592	0.0474297	0.0258539	0.0117997	A_Methanobacteria	A	Mixed	Diverse	1	Methanobrevibacter smithii ATCC 35061 chromosome, complete genome
NC_009523.faa	5.8016	4.93789	0.390719	0.396127	0.0934636	0.0737517	0.0306356	0.00850533	Chloroflexi	B	Mixed	Diverse	1	Roseiflexus sp. RS-1 chromosome, complete genome
NC_009524.faa	2.97898	2.47504	0.535872	0.551251	0.0664082	0.0538854	0.0240532	0.0052179	GammaProteobacteria	B	Mixed	Diverse	1	Psychrobacter sp. PRwf-1 chromosome, complete genome
NC_009525.faa	4.41998	4.03387	0.341381	0.343875	0.0648258	0.0535924	0.0334631	0.0101963	Actinobacteria	B	MTC	Mycobacterium	1	Mycobacterium tuberculosis H37Ra, complete genome
NC_009565.faa	4.42443	4.03008	0.340975	0.343822	0.0647736	0.0535932	0.0335089	0.0102255	Actinobacteria	B	MTC	Mycobacterium	1	Mycobacterium tuberculosis F11, complete genome
NC_009566.faa	1.81303	1.44634	0.612966	0.619598	0.069783	0.0551656	0.0237291	0.00862875	GammaProteobacteria	B	Influenzae	Haemophilus	1	Haemophilus influenzae PittEE chromosome, complete genome
NC_009567.faa	1.88719	1.42224	0.613699	0.619908	0.0695752	0.0551354	0.0236093	0.00867237	GammaProteobacteria	B	Influenzae	Haemophilus	1	Haemophilus influenzae PittGG chromosome, complete genome
NC_009613.faa	2.86199	2.42102	0.667379	0.674606	0.0484848	0.0460134	0.0251418	0.0117397	BC	B	Mixed	Diverse	1	Flavobacterium psychrophilum JIP02/86 chromosome, complete genome
NC_009614.faa	5.16319	4.56834	0.568197	0.577985	0.0417504	0.0344117	0.0206928	0.00587877	BC	B	Mixed	Bacteroides	1	Bacteroides vulgatus ATCC 8482 chromosome, complete genome
NC_009615.faa	4.81138	4.3426	0.539857	0.549404	0.0427818	0.0350131	0.0214683	0.00484481	BC	B	Mixed	Diverse	1	Parabacteroides distasonis ATCC 8503 chromosome, complete genome
NC_009616.faa	1.91524	1.75237	0.687728	0.686001	0.0521029	0.0541989	0.0286554	0.0131017	Thermotogae	B	Mixed	Diverse	1	Thermosipho melanesiensis BI429 chromosome, complete genome
NC_009617.faa	6.00063	4.76605	0.690871	0.701444	0.037128	0.0326099	0.0268905	0.0125594	Firmicutes	B	Mixed	Clostridium	1	Clostridium beijerinckii NCIMB 8052 chromosome, complete genome
NC_009632.faa	2.90651	2.43315	0.6638	0.670493	0.034067	0.0198488	0.0235614	0.0104564	Firmicutes	B	Aureus	Staphylococcus	1	Staphylococcus aureus subsp. aureus JH1 chromosome, complete genome
NC_009633.faa	4.92957	4.09061	0.625712	0.63178	0.0405227	0.0354654	0.0247244	0.00883684	Firmicutes	B	Mixed	Diverse	1	Alkaliphilus metalliredigens QYMF chromosome, complete genome
NC_009634.faa	1.72005	1.47408	0.677672	0.686717	0.0558108	0.0501198	0.0279338	0.012937	A_Methanococcales	A	Mixed	Methanococcus	1	Methanococcus vannielii SB chromosome, complete genome
NC_009635.faa	1.5695	1.32209	0.687096	0.699625	0.0636737	0.0602529	0.0283314	0.0139562	A_Methanococcales	A	Mixed	Methanococcus	1	Methanococcus aeolicus Nankai-3 chromosome, complete genome
NC_009636.faa	3.7819	3.29623	0.378571	0.384978	0.102556	0.0864626	0.0294697	0.00903768	AlphaProteobacteria	B	Mixed	Sinorhizobium	1	Sinorhizobium medicae WSM419 chromosome, complete genome
NC_009637.faa	1.77269	1.54176	0.657812	0.667156	0.0609027	0.0528182	0.0270255	0.0117848	A_Methanococcales	A	Mixed	Methanococcus	1	Methanococcus maripaludis C7 chromosome, complete genome
NC_009641.faa	2.8789	2.40162	0.66417	0.671117	0.0340741	0.0198661	0.0235386	0.0104744	Firmicutes	B	Aureus	Staphylococcus	1	Staphylococcus aureus subsp. aureus str. Newman chromosome, complete genome
NC_009648.faa	5.31512	4.57576	0.412574	0.425214	0.0777227	0.0612399	0.0262926	0.00733812	GammaProteobacteria	B	Kpneumoniae	Klebsiella	1	Klebsiella pneumoniae subsp. pneumoniae MGH 78578 chromosome, complete genome
NC_009654.faa	5.10034	4.47822	0.566844	0.574059	0.0427031	0.0338929	0.0242673	0.00556572	GammaProteobacteria	B	Mixed	Diverse	1	Marinomonas sp. MWYL1 chromosome, complete genome
NC_009655.faa	2.31966	2.03928	0.540688	0.550814	0.106901	0.0933909	0.0239306	0.00682206	GammaProteobacteria	B	Mixed	Diverse	1	Actinobacillus succinogenes 130Z chromosome, complete genome
NC_009656.faa	6.58834	5.90249	0.328919	0.335506	0.0894303	0.0618468	0.0312996	0.0111752	GammaProteobacteria	B	Aeruginosa	Pseudomonas	1	Pseudomonas aeruginosa PA7 chromosome, complete genome
NC_009659.faa	4.11025	3.67415	0.448482	0.457658	0.0899378	0.075769	0.027047	0.00619047	BetaProteobacteria	B	Mixed	Diverse	1	Janthinobacterium sp. Marseille chromosome, complete genome
NC_009662.faa	1.87793	1.76676	0.601933	0.603114	0.0688469	0.0655645	0.0253278	0.00865832	EpsilonProteobacteria	B	Mixed	Diverse	1	Nitratiruptor sp. SB155-2, complete genome
NC_009663.faa	2.56228	2.31039	0.552829	0.561285	0.0483932	0.0403508	0.0239802	0.00577119	EpsilonProteobacteria	B	Mixed	Diverse	1	Sulfurovum sp. NBC37-1 chromosome, complete genome
NC_009664.faa	4.76118	4.32052	0.254958	0.25565	0.0802843	0.0602697	0.0395919	0.0146594	Actinobacteria	B	Mixed	Diverse	1	Kineococcus radiotolerans SRS30216 chromosome, complete genome
NC_009665.faa	5.22969	4.37896	0.525936	0.536875	0.0492157	0.0388631	0.0247339	0.00440041	GammaProteobacteria	B	Baltica	Shewanella	1	Shewanella baltica OS185 chromosome, complete genome
NC_009667.faa	2.8873	2.49437	0.429298	0.439491	0.101082	0.0846386	0.0275102	0.00689369	AlphaProteobacteria	B	Mixed	Diverse	1	Ochrobactrum anthropi ATCC 49188 chromosome 1, complete sequence
NC_009668.faa	1.89591	1.68694	0.429106	0.437771	0.0936762	0.0793778	0.0282231	0.00670889	AlphaProteobacteria	B	Mixed	Diverse	2	Ochrobactrum anthropi ATCC 49188 chromosome 2, complete sequence
NC_009675.faa	4.08702	4.74754	0.26461	0.641232	0.122598	0.0286872	0.0384013	0.0153323	Firmicutes	B	Mixed	Bacillus	1	Bacillus cytotoxicus NVH 391-98 chromosome, complete genome
NC_009697.faa	5.27799	3.1368	0.708667	0.264686	0.0498522	0.101777	0.0282067	0.0141822	GammaProteobacteria	B	Mixed	Diverse	1	Anaeromyxobacter sp. Fw109-5 chromosome, complete genome
NC_009698.faa	3.86345	3.03136	0.708709	0.717947	0.050084	0.0488279	0.0282262	0.0141751	Firmicutes	B	Botulinum	Clostridium	1	Clostridium botulinum A str. ATCC 19397 chromosome, complete genome
NC_009699.faa	3.76056	3.22329	0.707929	0.718153	0.0489078	0.0490051	0.0282033	0.0141171	Firmicutes	B	Botulinum	Clostridium	1	Clostridium botulinum A str. Hall chromosome, complete genome
NC_009706.faa	3.99539	3.347	0.672216	0.716911	0.048086	0.0477747	0.0262648	0.0118309	Firmicutes	B	Botulinum	Clostridium	1	Clostridium botulinum F str. Langeland chromosome, complete genome
NC_009707.faa	3.96462	1.52655	0.689758	0.679796	0.0919836	0.0470165	0.0278718	0.0137481	Firmicutes	B	Mixed	Clostridium	1	Clostridium kluyveri DSM 555 chromosome, complete genome
NC_009708.faa	1.84511	3.92743	0.512048	0.694267	0.0515871	0.0834433	0.02465	0.00441888	EpsilonProteobacteria	B	Jejuni	Campylobacter	1	Campylobacter jejuni subsp. doylei 269.97 chromosome, complete genome
NC_009712.faa	4.72331	2.19001	0.444165	0.524624	0.0571308	0.039598	0.0249663	0.00530505	GammaProteobacteria	B	Mixed	Yersinia	1	Yersinia pseudotuberculosis IP 31758 chromosome, complete genome
NC_009714.faa	2.54294	1.44609	0.670333	0.454864	0.107362	0.0547984	0.0280308	0.0136937	A_Methanomicrobia	A	Mixed	Diverse	1	Methanoregula boonei 6A8 chromosome, complete genome
NC_009715.faa	1.71127	1.71095	0.547204	0.682668	0.111345	0.099638	0.0257904	0.00783363	EpsilonProteobacteria	B	Mixed	Campylobacter	1	Campylobacter hominis ATCC BAA-381, complete genome
NC_009717.faa	1.97126	0.262335	0.34074	0.554647	0.0890408	0.105786	0.0317553	0.0105	EpsilonProteobacteria	B	Mixed	Campylobacter	1	Campylobacter curvus 525.92 chromosome, complete genome
NC_009718.faa	1.94894	1.76123	0.647737	0.650107	0.0360282	0.0336409	0.0264766	0.0101319	A_Thermoprotei	A	Mixed	Diverse	1	Fervidobacterium nodosum Rt17-B1 chromosome, complete genome
NC_009719.faa	3.91474	3.52978	0.372593	0.376719	0.111681	0.0933656	0.0297653	0.00966514	AlphaProteobacteria	B	Mixed	Diverse	1	Parvibaculum lavamentivorans DS-1 chromosome, complete genome
NC_009720.faa	5.30893	4.66357	0.320883	0.325353	0.0832498	0.0617059	0.0332639	0.0115177	AlphaProteobacteria	B	Mixed	Diverse	1	Xanthobacter autotrophicus Py2 chromosome, complete genome
NC_009725.faa	3.91859	3.45378	0.5267	0.535243	0.0971973	0.0853551	0.0237856	0.00649741	Firmicutes	B	Amyloliquefaciens	Bacillus	1	Bacillus amyloliquefaciens FZB42, complete genome
NC_009727.faa	2.15876	1.77114	0.571651	0.575642	0.0727995	0.0610142	0.023567	0.00700847	GammaProteobacteria	B	Mixed	Diverse	1	Coxiella burnetii Dugway 5J108-111 chromosome, complete genome
NC_009749.faa	1.89091	1.44336	0.670454	0.678385	0.0431125	0.0352929	0.0247591	0.0106274	GammaProteobacteria	B	Tularensis	Francisella	1	Francisella tularensis subsp. holarctica FTNF002-00 chromosome, complete genome
NC_009767.faa	5.7233	4.70697	0.390641	0.393099	0.0971896	0.076189	0.0308272	0.00872425	Chloroflexi	B	Mixed	Diverse	1	Roseiflexus castenholzii DSM 13941 chromosome, complete genome
NC_009776.faa	1.29754	1.2016	0.434766	0.434797	0.0640189	0.0608824	0.0298852	0.00707908	A_Thermoprotei	A	Mixed	Diverse	1	Ignicoccus hospitalis KIN4/I chromosome, complete genome
NC_009778.faa	4.36837	3.89259	0.421418	0.432329	0.0974081	0.0795902	0.0257046	0.00763895	GammaProteobacteria	B	Mixed	Diverse	1	Cronobacter sakazakii ATCC BAA-894 chromosome, complete genome
NC_009782.faa	2.88017	2.41434	0.664211	0.671223	0.0340217	0.0199023	0.0235128	0.0104671	Firmicutes	B	Aureus	Staphylococcus	1	Staphylococcus aureus subsp. aureus Mu3, complete genome
NC_009783.faa	3.76535	3.21546	0.536685	0.544535	0.0477176	0.034881	0.0231266	0.00466681	GammaProteobacteria	B	Mixed	Vibrio	1	Vibrio harveyi ATCC BAA-1116 chromosome I, complete sequence
NC_009784.faa	2.20402	1.90931	0.538697	0.547288	0.0447053	0.0345843	0.022625	0.00459642	GammaProteobacteria	B	Mixed	Vibrio	2	Vibrio harveyi ATCC BAA-1116 chromosome II, complete sequence
NC_009785.faa	2.19666	1.93339	0.585999	0.594932	0.0543676	0.0452501	0.0246593	0.0066534	Firmicutes	B	Mixed	Streptococcus	1	Streptococcus gordonii str. Challis substr. CH1 chromosome, complete genome
NC_009792.faa	4.72046	4.34223	0.453487	0.461722	0.0784906	0.0630789	0.0247165	0.00594846	GammaProteobacteria	B	Mixed	Diverse	1	Citrobacter koseri ATCC BAA-895 chromosome, complete genome
NC_009800.faa	4.64354	4.01776	0.481152	0.491804	0.0711026	0.0549034	0.0243348	0.0051403	GammaProteobacteria	B	Coli	Escherichia	1	Escherichia coli HS, complete genome
NC_009801.faa	4.97962	4.31155	0.482761	0.493784	0.0700626	0.0538776	0.0240796	0.00508071	GammaProteobacteria	B	Coli	Escherichia	1	Escherichia coli E24377A chromosome, complete genome
NC_009802.faa	2.05201	1.73456	0.59797	0.605711	0.103386	0.0967666	0.0267178	0.00933256	EpsilonProteobacteria	B	Mixed	Campylobacter	1	Campylobacter concisus 13826, complete genome
NC_009828.faa	2.13534	2.01167	0.612857	0.61303	0.0614115	0.0586731	0.02509	0.00860262	Thermotogae	B	Mixed	Thermotoga	1	Thermotoga lettingae TMO chromosome, complete genome
NC_009831.faa	5.51767	4.58607	0.526857	0.539221	0.02727	0.0204618	0.0240667	0.00354156	GammaProteobacteria	B	Mixed	Shewanella	1	Shewanella sediminis HAW-EB3 chromosome, complete genome
NC_009832.faa	5.44885	4.75461	0.43654	0.449264	0.0767699	0.0607768	0.0261943	0.00629542	GammaProteobacteria	B	Mixed	Diverse	1	Serratia proteamaculans 568 chromosome, complete genome
NC_009839.faa	1.62811	1.53398	0.69152	0.694585	0.0934081	0.085543	0.0277842	0.0138039	EpsilonProteobacteria	B	Jejuni	Campylobacter	1	Campylobacter jejuni subsp. jejuni 81116, complete genome
NC_009840.faa	1.73879	1.55558	0.680928	0.68855	0.0587914	0.0556282	0.0271218	0.0121806	Cyanobacteria	B	Marinus	Diverse	1	Prochlorococcus marinus str. MIT 9215 chromosome, complete genome
NC_009848.faa	3.70446	3.22225	0.582328	0.587131	0.0606167	0.0511831	0.0235267	0.00714042	Firmicutes	B	Mixed	Bacillus	1	Bacillus pumilus SAFR-032 chromosome, complete genome
NC_009850.faa	2.34125	2.18138	0.728108	0.729548	0.0721912	0.0633417	0.0281154	0.0152464	EpsilonProteobacteria	B	Mixed	Diverse	1	Arcobacter butzleri RM4018 chromosome, complete genome
NC_009879.faa	1.15977	0.865746	0.681462	0.689461	0.0303711	0.0237768	0.0268307	0.0116821	AlphaProteobacteria	B	Mixed	Rickettsia	1	Rickettsia canadensis str. McKiel, complete genome
NC_009881.faa	1.23106	0.933984	0.672076	0.676653	0.0322742	0.0249293	0.0263352	0.0111869	AlphaProteobacteria	B	Mixed	Rickettsia	1	Rickettsia akari str. Hartford chromosome, complete genome
NC_009882.faa	1.25771	0.959355	0.670914	0.675326	0.0349064	0.0285751	0.0264657	0.0112178	AlphaProteobacteria	B	Rickettsii	Rickettsia	1	Rickettsia rickettsii str. 'Sheila Smith' chromosome, complete genome
NC_009883.faa	1.52898	1.22782	0.681844	0.683718	0.0367736	0.0306016	0.0269405	0.0119078	AlphaProteobacteria	B	Mixed	Rickettsia	1	Rickettsia bellii OSU 85-389 chromosome, complete genome
NC_009900.faa	1.3609	0.950559	0.670199	0.674566	0.0354794	0.029148	0.0263103	0.0111908	AlphaProteobacteria	B	Mixed	Rickettsia	1	Rickettsia massiliae MTU5 chromosome, complete genome
NC_009901.faa	5.17458	4.3189	0.542837	0.55338	0.0373637	0.0293356	0.0243109	0.00434694	GammaProteobacteria	B	Mixed	Shewanella	1	Shewanella pealeana ATCC 700345 chromosome, complete genome
NC_009921.faa	8.98204	7.51232	0.284102	0.288464	0.0721848	0.0549782	0.0368955	0.0132694	Actinobacteria	B	Mixed	Diverse	1	Frankia sp. EAN1pec chromosome, complete genome
NC_009922.faa	3.12356	2.63703	0.629102	0.637427	0.0364755	0.0340871	0.0256966	0.00910749	Firmicutes	B	Mixed	Diverse	1	Alkaliphilus oremlandii OhILAs chromosome, complete genome
NC_009925.faa	6.50372	5.46729	0.516201	0.527461	0.0460259	0.0363224	0.0243946	0.00405598	Cyanobacteria	B	Mixed	Diverse	1	Acaryochloris marina MBIC11017 chromosome, complete genome
NC_009937.faa	5.36977	4.82878	0.32341	0.32681	0.0919771	0.0700556	0.0328883	0.0115009	AlphaProteobacteria	B	Mixed	Diverse	1	Azorhizobium caulinodans ORS 571 chromosome, complete genome
NC_009943.faa	3.94417	3.4802	0.427623	0.438314	0.0941238	0.0807175	0.0244714	0.0069792	DeltaProteobacteria	B	Mixed	Diverse	1	Desulfococcus oleovorans Hxd3 chromosome, complete genome
NC_009952.faa	3.78958	3.42178	0.336536	0.339845	0.0809035	0.0589901	0.0317037	0.010552	AlphaProteobacteria	B	Mixed	Diverse	1	Dinoroseobacter shibae DFL 12 chromosome, complete genome
NC_009953.faa	5.78636	4.98261	0.30141	0.304815	0.070193	0.0536415	0.0361152	0.0120913	Actinobacteria	B	Mixed	Diverse	1	Salinispora arenicola CNS-205 chromosome, complete genome
NC_009954.faa	2.07757	1.80942	0.560833	0.569042	0.0916817	0.0863332	0.0268511	0.00726305	A_Thermoprotei	A	Mixed	Diverse	1	Caldivirga maquilingensis IC-167 chromosome, complete genome
NC_009976.faa	1.68896	1.52058	0.61432	0.619927	0.0575924	0.0536509	0.0258391	0.00791764	Cyanobacteria	B	Marinus	Diverse	1	Prochlorococcus marinus str. MIT 9211, complete genome
NC_009997.faa	5.34728	4.49208	0.526332	0.537167	0.0486697	0.038442	0.0246714	0.00438821	GammaProteobacteria	B	Baltica	Shewanella	1	Shewanella baltica OS195 chromosome, complete genome
NC_010001.faa	4.84759	3.96796	0.637149	0.646515	0.026669	0.0197102	0.023742	0.00888333	Firmicutes	B	Mixed	Clostridium	1	Clostridium phytofermentans ISDg chromosome, complete genome
NC_010002.faa	6.76751	6.08044	0.32751	0.335237	0.105946	0.0819165	0.0315534	0.0115694	BetaProteobacteria	B	Mixed	Diverse	1	Delftia acidovorans SPH-1 chromosome, complete genome
NC_010003.faa	2.16955	1.93275	0.657995	0.658768	0.0432464	0.0448597	0.0268134	0.0109382	Thermotogae	B	Mixed	Diverse	1	Petrotoga mobilis SJ95 chromosome, complete genome
NC_010067.faa	4.6008	4.00406	0.475663	0.486233	0.0706603	0.0565979	0.0242149	0.0053103	GammaProteobacteria	B	Enterica	Salmonella	1	Salmonella enterica subsp. arizonae serovar 62:z4,z23:-- str. RSK2980 chromosome, complete genome
NC_010079.faa	2.87291	2.31118	0.665437	0.672437	0.0343623	0.0200989	0.0235856	0.010548	Firmicutes	B	Aureus	Staphylococcus	1	Staphylococcus aureus subsp. aureus USA300_TCH1516 chromosome, complete genome
NC_010080.faa	2.08093	1.53587	0.622728	0.62923	0.0522486	0.0398571	0.0229748	0.00838598	Firmicutes	B	Mixed	Lactobacillus	1	Lactobacillus helveticus DPC 4571, complete genome
NC_010084.faa	3.44847	3.02701	0.326525	0.331307	0.203351	0.169732	0.0317871	0.013896	BetaProteobacteria	B	Mixed	Burkholderia	1	Burkholderia multivorans ATCC 17616 chromosome 1, complete sequence
NC_010085.faa	1.64526	1.48642	0.654128	0.658325	0.0919302	0.083357	0.0244512	0.0110232	A_Other	A	Mixed	Diverse	1	Nitrosopumilus maritimus SCM1 chromosome, complete genome
NC_010086.faa	2.47293	2.15583	0.324072	0.328682	0.207497	0.178204	0.0327132	0.0141306	BetaProteobacteria	B	Mixed	Burkholderia	2	Burkholderia multivorans ATCC 17616 chromosome 2, complete sequence
NC_010087.faa	0.919806	0.78339	0.335751	0.342248	0.166727	0.141373	0.0318154	0.0128286	BetaProteobacteria	B	Mixed	Burkholderia	3	Burkholderia multivorans ATCC 17616 chromosome 3, complete sequence
NC_010102.faa	4.85889	4.35362	0.471047	0.478902	0.0746075	0.06003	0.0242921	0.00550506	GammaProteobacteria	B	Enterica	Salmonella	1	Salmonella enterica subsp. enterica serovar Paratyphi B str. SPB7 chromosome, complete genome
NC_010103.faa	2.10597	1.78911	0.4176	0.427923	0.114124	0.0979458	0.0277067	0.00765863	AlphaProteobacteria	B	Mixed	Brucella	1	Brucella canis ATCC 23365 chromosome I, complete sequence
NC_010104.faa	1.2068	1.02197	0.417888	0.426963	0.110953	0.0955825	0.0280196	0.00758708	AlphaProteobacteria	B	Mixed	Brucella	2	Brucella canis ATCC 23365 chromosome II, complete sequence
NC_010117.faa	2.01643	1.58153	0.566395	0.572358	0.0757741	0.0625447	0.0237125	0.00688143	GammaProteobacteria	B	Mixed	Diverse	1	Coxiella burnetii RSA 331 chromosome, complete genome
NC_010118.faa	0.24553	0.226164	0.778347	0.775592	0.0460207	0.044961	0.035836	0.0195193	BC	B	Mixed	Diverse	1	Candidatus Sulcia muelleri GWSS, complete genome
NC_010120.faa	2.15342	1.72473	0.468214	0.482997	0.113443	0.0985421	0.0245196	0.00668263	BetaProteobacteria	B	Meningitidis	Neisseria	1	Neisseria meningitidis 053442 chromosome, complete genome
NC_010125.faa	3.94416	3.558	0.329359	0.335689	0.099022	0.0772413	0.0321847	0.0114428	AlphaProteobacteria	B	Mixed	Diverse	1	Gluconacetobacter diazotrophicus PAl 5 chromosome, complete genome
NC_010159.faa	4.50425	3.4608	0.511461	0.52402	0.0510487	0.0388994	0.0242748	0.00438977	GammaProteobacteria	B	Pestis	Yersinia	1	Yersinia pestis Angola chromosome, complete genome
NC_010161.faa	2.61906	1.9186	0.592686	0.611439	0.0673573	0.057164	0.0232345	0.00758374	AlphaProteobacteria	B	Mixed	Bartonella	1	Bartonella tribocorum CIP 105476 chromosome, complete genome
NC_010162.faa	13.0338	11.3153	0.284097	0.286243	0.111959	0.0938086	0.0354903	0.0141517	DeltaProteobacteria	B	Mixed	Diverse	1	Sorangium cellulosum 'So ce 56' chromosome, complete genome
NC_010163.faa	1.49699	1.35795	0.677742	0.680722	0.0335539	0.0217515	0.0255077	0.0108877	Tenericutes	B	Mixed	Diverse	1	Acholeplasma laidlawii PG-8A chromosome, complete genome
NC_010167.faa	1.40084	1.14491	0.417166	0.426716	0.112011	0.0956988	0.0281521	0.00763058	AlphaProteobacteria	B	Mixed	Brucella	2	Brucella suis ATCC 23445 chromosome II, complete genome
NC_010168.faa	3.15525	2.85019	0.433934	0.437287	0.0602276	0.0514148	0.0306497	0.00582053	Actinobacteria	B	Mixed	Diverse	1	Renibacterium salmoninarum ATCC 33209 chromosome, complete genome
NC_010169.faa	1.92376	1.63643	0.41864	0.428844	0.112898	0.096997	0.0276402	0.00759792	AlphaProteobacteria	B	Mixed	Brucella	1	Brucella suis ATCC 23445 chromosome I, complete sequence
NC_010172.faa	5.47115	4.59705	0.309761	0.318161	0.097095	0.0748462	0.0341516	0.0124746	AlphaProteobacteria	B	Mixed	Methylobacterium	1	Methylobacterium extorquens PA1 chromosome, complete genome
NC_010175.faa	5.25854	4.23078	0.428709	0.433028	0.0589409	0.0419172	0.0300953	0.00601182	Chloroflexi	B	Mixed	Diverse	1	Chloroflexus aurantiacus J-10-fl chromosome, complete genome
NC_010184.faa	5.26278	4.34861	0.638861	0.644384	0.0308632	0.0210624	0.0239305	0.00933482	Firmicutes	B	Mixed	Bacillus	1	Bacillus weihenstephanensis KBAB4 chromosome, complete genome
NC_010263.faa	1.26819	0.97113	0.671366	0.675533	0.0345717	0.0286053	0.0264326	0.0112254	AlphaProteobacteria	B	Rickettsii	Rickettsia	1	Rickettsia rickettsii str. Iowa chromosome, complete genome
NC_010278.faa	2.24206	1.92198	0.578533	0.587672	0.0917093	0.0750227	0.0240211	0.00757317	GammaProteobacteria	B	Mixed	Diverse	1	Actinobacillus pleuropneumoniae serovar 3 str. JL03 chromosome, complete genome
NC_010280.faa	1.03886	0.921327	0.583357	0.586716	0.0516441	0.047779	0.0246764	0.00637527	CV	B	Trachomatis	Chlamydia	1	Chlamydia trachomatis L2b/UCH-1/proctitis chromosome, complete genome
NC_010287.faa	1.03884	0.925485	0.583372	0.586709	0.051595	0.0477826	0.0246871	0.00637565	CV	B	Trachomatis	Chlamydia	1	Chlamydia trachomatis 434/Bu chromosome, complete genome
NC_010296.faa	5.84279	4.75083	0.570993	0.576694	0.0495819	0.0415933	0.024085	0.00615111	Cyanobacteria	B	Mixed	Diverse	1	Microcystis aeruginosa NIES-843 chromosome, complete genome
NC_010320.faa	2.45726	2.13167	0.6533	0.654813	0.0484485	0.0484281	0.0270959	0.010999	Firmicutes	B	Mixed	Thermoanaerobacter	1	Thermoanaerobacter sp. X514 chromosome, complete genome
NC_010322.faa	6.07843	5.43803	0.373053	0.380578	0.0878633	0.0664463	0.0291715	0.00887546	GammaProteobacteria	B	Putida	Pseudomonas	1	Pseudomonas putida GB-1 chromosome, complete genome
NC_010334.faa	5.22692	4.35254	0.542955	0.554091	0.0370234	0.0288458	0.0241725	0.0043555	GammaProteobacteria	B	Mixed	Shewanella	1	Shewanella halifaxensis HAW-EB4 chromosome, complete genome
NC_010336.faa	2.04577	1.86576	0.669339	0.674267	0.0425038	0.034897	0.0248488	0.0104633	GammaProteobacteria	B	Mixed	Francisella	1	Francisella philomiragia subsp. philomiragia ATCC 25017 chromosome, complete genome
NC_010337.faa	3.07541	2.65123	0.419943	0.430248	0.0618125	0.0510189	0.0261699	0.00623388	Firmicutes	B	Mixed	Diverse	1	Heliobacterium modesticaldum Ice1 chromosome, complete genome
NC_010338.faa	5.47787	4.82475	0.318707	0.325367	0.0943268	0.0685061	0.0327807	0.0118734	AlphaProteobacteria	B	Mixed	Diverse	1	Caulobacter sp. K31 chromosome, complete genome
NC_010364.faa	2.00096	1.81761	0.314025	0.319852	0.114108	0.0930044	0.0345966	0.0123751	A_Halobacteriales	A	Mixed	Diverse	1	Halobacterium salinarum R1, complete genome
NC_010376.faa	1.79758	1.63419	0.67437	0.676872	0.0458401	0.0389834	0.0270158	0.012001	Firmicutes	B	Mixed	Diverse	1	Finegoldia magna ATCC 29328 chromosome, complete genome
NC_010380.faa	2.24561	1.85998	0.594062	0.603691	0.0512074	0.0398284	0.0243733	0.00690566	Firmicutes	B	Pneumoniae	Streptococcus	1	Streptococcus pneumoniae Hungary19A-6, complete genome
NC_010382.faa	4.63982	3.72364	0.620077	0.627107	0.0340013	0.0230572	0.0236527	0.0080734	Firmicutes	B	Mixed	Diverse	1	Lysinibacillus sphaericus C3-41 chromosome, complete genome
NC_010397.faa	5.06717	4.69694	0.354989	0.35869	0.059598	0.0484133	0.0314663	0.00915488	Actinobacteria	B	Mixed	Mycobacterium	1	Mycobacterium abscessus ATCC 19977 chromosome 1, complete sequence
NC_010400.faa	3.42195	2.69877	0.598594	0.608084	0.0509294	0.039241	0.0228589	0.00713998	GammaProteobacteria	B	Baumannii	Acinetobacter	1	Acinetobacter baumannii SDF chromosome, complete genome
NC_010407.faa	3.25865	2.83063	0.274279	0.274438	0.125993	0.103546	0.036337	0.0145278	Actinobacteria	B	Mixed	Diverse	1	Clavibacter michiganensis subsp. sepedonicus chromosome, complete genome
NC_010410.faa	3.93629	3.41723	0.59627	0.6062	0.0504579	0.0393123	0.0232954	0.0070578	GammaProteobacteria	B	Baumannii	Acinetobacter	1	Acinetobacter baumannii AYE chromosome, complete genome
NC_010424.faa	2.34948	2.00491	0.379462	0.391529	0.0503429	0.0385866	0.0300424	0.00819674	Firmicutes	B	Mixed	Diverse	1	Candidatus Desulforudis audaxviator MP104C chromosome, complete genome
NC_010465.faa	4.68944	3.92151	0.512506	0.524696	0.051355	0.0398292	0.0246118	0.00441507	GammaProteobacteria	B	Mixed	Yersinia	1	Yersinia pseudotuberculosis YPIII chromosome, complete genome
NC_010468.faa	4.74622	4.09371	0.4798	0.491335	0.071603	0.0552344	0.0244185	0.00516946	GammaProteobacteria	B	Coli	Escherichia	1	Escherichia coli ATCC 8739 chromosome, complete genome
NC_010471.faa	1.79628	1.60183	0.604816	0.610109	0.0607025	0.0448296	0.0243801	0.00768633	Firmicutes	B	Mixed	Leuconostoc	1	Leuconostoc citreum KM20, complete genome
NC_010473.faa	4.68614	3.90487	0.480754	0.492187	0.0714037	0.0547625	0.0243767	0.00515095	GammaProteobacteria	B	Coli	Escherichia	1	Escherichia coli str. K-12 substr. DH10B chromosome, complete genome
NC_010475.faa	3.00805	2.64588	0.492956	0.50369	0.0705715	0.0601272	0.0252231	0.00496705	Cyanobacteria	B	Synechococcus	Synechococcus	1	Synechococcus sp. PCC 7002 chromosome, complete genome
NC_010482.faa	1.59076	1.42999	0.504567	0.509993	0.115134	0.111737	0.0285263	0.00772425	A_Other	A	Mixed	Diverse	1	Candidatus Korarchaeum cryptofilum OPF8 chromosome, complete genome
NC_010483.faa	1.87769	1.7759	0.536635	0.538223	0.10952	0.106588	0.0268202	0.00758585	Thermotogae	B	Mixed	Thermotoga	1	Thermotoga sp. RQ2 chromosome, complete genome
NC_010498.faa	5.06839	4.43625	0.485117	0.495033	0.0699312	0.0541622	0.0241926	0.00505066	GammaProteobacteria	B	Coli	Escherichia	1	Escherichia coli SMS-3-5 chromosome, complete genome
NC_010501.faa	5.77433	5.1359	0.37834	0.385644	0.0808232	0.062452	0.0291216	0.00848325	GammaProteobacteria	B	Putida	Pseudomonas	1	Pseudomonas putida W619 chromosome, complete genome
NC_010503.faa	0.751679	0.688323	0.743054	0.745035	0.055685	0.0433957	0.029672	0.0162938	Tenericutes	B	Mixed	Diverse	1	Ureaplasma parvum serovar 3 str. ATCC 27815 chromosome, complete genome
NC_010505.faa	6.07783	5.24729	0.281766	0.284979	0.100764	0.0741457	0.0361846	0.0140504	AlphaProteobacteria	B	Mixed	Methylobacterium	1	Methylobacterium radiotolerans JCM 2831 chromosome, complete genome
NC_010506.faa	5.9354	5.05283	0.553146	0.56299	0.0344652	0.0274776	0.0240791	0.00461168	GammaProteobacteria	B	Mixed	Shewanella	1	Shewanella woodyi ATCC 51908 chromosome, complete genome
NC_010508.faa	3.53288	3.06577	0.326427	0.332805	0.182294	0.146539	0.0314547	0.0134355	BetaProteobacteria	B	Mixed	Burkholderia	1	Burkholderia cenocepacia MC0-3 chromosome 1, complete sequence
NC_010511.faa	7.65906	6.24465	0.279074	0.284169	0.091216	0.0644358	0.0371786	0.0141651	AlphaProteobacteria	B	Mixed	Methylobacterium	1	Methylobacterium sp. 4-46 chromosome, complete genome
NC_010512.faa	1.2246	1.05842	0.330342	0.337797	0.164811	0.139073	0.0325967	0.0129936	BetaProteobacteria	B	Mixed	Burkholderia	3	Burkholderia cenocepacia MC0-3 chromosome 3, complete sequence
NC_010513.faa	2.47513	1.91832	0.468021	0.480825	0.0502559	0.0403845	0.0265563	0.00458778	GammaProteobacteria	B	Mixed	Diverse	1	Xylella fastidiosa M12 chromosome, complete genome
NC_010515.faa	3.21391	2.77863	0.326814	0.333988	0.176563	0.146374	0.0324006	0.0133796	BetaProteobacteria	B	Mixed	Burkholderia	2	Burkholderia cenocepacia MC0-3 chromosome 2, complete sequence
NC_010516.faa	3.95823	3.20883	0.707506	0.716641	0.0486452	0.0474466	0.0281589	0.0140786	Firmicutes	B	Botulinum	Clostridium	1	Clostridium botulinum B1 str. Okra chromosome, complete genome
NC_010519.faa	2.26386	1.97767	0.620279	0.626219	0.0495255	0.0389819	0.0237624	0.00865965	GammaProteobacteria	B	Mixed	Haemophilus	1	Haemophilus somnus 2336 chromosome, complete genome
NC_010520.faa	3.99291	3.24175	0.707808	0.716891	0.0485511	0.0473284	0.0281799	0.0140907	Firmicutes	B	Botulinum	Clostridium	1	Clostridium botulinum A3 str. Loch Maree chromosome, complete genome
NC_010524.faa	4.9094	4.51588	0.307015	0.311003	0.134244	0.105035	0.0327172	0.0129906	BetaProteobacteria	B	Mixed	Diverse	1	Leptothrix cholodnii SP-6 chromosome, complete genome
NC_010525.faa	1.76982	1.59008	0.396264	0.400894	0.0409185	0.0332207	0.031736	0.00743925	A_Thermoprotei	A	Mixed	Diverse	1	Thermoproteus neutrophilus V24Sta chromosome, complete genome
NC_010528.faa	3.41691	3.04051	0.320509	0.324884	0.117555	0.0847876	0.0314799	0.0123955	BetaProteobacteria	B	Mixed	Diverse	1	Cupriavidus taiwanensis LMG 19424 chromosome 1, complete sequence
NC_010531.faa	1.56047	1.219	0.54023	0.544426	0.0619708	0.0533144	0.0251604	0.00536919	BetaProteobacteria	B	Mixed	Diverse	1	Polynucleobacter necessarius subsp. necessarius STIR1 chromosome, complete genome
NC_010544.faa	0.879959	0.564468	0.712845	0.725753	0.0916538	0.0891611	0.0292913	0.0157468	Tenericutes	B	Mixed	Diverse	1	Candidatus Phytoplasma australiense, complete genome
NC_010545.faa	2.36922	2.12538	0.351551	0.358148	0.0461791	0.0305128	0.029534	0.00888835	Actinobacteria	B	Mixed	Corynebacterium	1	Corynebacterium urealyticum DSM 7109 chromosome, complete genome
NC_010546.faa	4.93427	4.28769	0.613102	0.621246	0.046571	0.0342469	0.023663	0.00789138	Cyanobacteria	B	Mixed	Cyanothece	1	Cyanothece sp. ATCC 51142 chromosome circular, complete sequence
NC_010547.faa	0.429701	0.370782	0.608001	0.614313	0.0375668	0.0297361	0.0232055	0.00736623	Cyanobacteria	B	Mixed	Cyanothece	1	Cyanothece sp. ATCC 51142 chromosome linear, complete sequence
NC_010551.faa	3.44358	2.99525	0.32492	0.331016	0.184269	0.148782	0.0314782	0.0135403	BetaProteobacteria	B	Mixed	Burkholderia	1	Burkholderia ambifaria MC40-6 chromosome 1, complete sequence
NC_010552.faa	2.76941	2.38021	0.328056	0.334577	0.176037	0.14664	0.0319131	0.0132886	BetaProteobacteria	B	Mixed	Burkholderia	2	Burkholderia ambifaria MC40-6 chromosome 2, complete sequence
NC_010554.faa	4.06361	3.42812	0.598506	0.611003	0.0366865	0.0264077	0.0229566	0.0069109	GammaProteobacteria	B	Mixed	Diverse	1	Proteus mirabilis HI4320 chromosome, complete genome
NC_010556.faa	3.03414	2.66614	0.514976	0.522817	0.105284	0.0839925	0.0247563	0.00616645	Firmicutes	B	Mixed	Diverse	1	Exiguobacterium sibiricum 255-15 chromosome, complete genome
NC_010557.faa	1.12795	0.965475	0.334634	0.341337	0.161232	0.136357	0.0318345	0.0126649	BetaProteobacteria	B	Mixed	Burkholderia	3	Burkholderia ambifaria MC40-6 chromosome 3, complete sequence
NC_010571.faa	5.95761	5.27614	0.345272	0.346589	0.109726	0.0905563	0.0304605	0.0109542	CV	B	Mixed	Diverse	1	Opitutus terrae PB90-1 chromosome, complete genome
NC_010572.faa	8.54593	7.53029	0.275903	0.277726	0.0704089	0.0473496	0.0361955	0.0135	Actinobacteria	B	Mixed	Streptomyces	1	Streptomyces griseus subsp. griseus NBRC 13350 chromosome, complete genome
NC_010577.faa	2.53569	2.01305	0.467978	0.482432	0.0492354	0.0400088	0.0265809	0.00452811	GammaProteobacteria	B	Mixed	Diverse	1	Xylella fastidiosa M23 chromosome, complete genome
NC_010581.faa	4.17015	3.44348	0.417392	0.429401	0.105286	0.0912523	0.0288479	0.00747006	AlphaProteobacteria	B	Mixed	Diverse	1	Beijerinckia indica subsp. indica ATCC 9039 chromosome, complete genome
NC_010582.faa	2.2092	1.91743	0.597129	0.605378	0.0509073	0.039932	0.0242799	0.00704091	Firmicutes	B	Pneumoniae	Streptococcus	1	Streptococcus pneumoniae CGSP14 chromosome, complete genome
NC_010602.faa	3.59968	3.34933	0.610397	0.611052	0.0947878	0.0866269	0.0243964	0.00911602	Spirochaetes	B	Mixed	Leptospira	1	Leptospira biflexa serovar Patoc strain 'Patoc 1 (Paris)' chromosome I, complete sequence
NC_010609.faa	2.03941	1.70448	0.604463	0.611212	0.041853	0.029555	0.0224197	0.00732035	Firmicutes	B	Mixed	Lactobacillus	1	Lactobacillus reuteri JCM 1112, complete genome
NC_010610.faa	2.09869	1.68816	0.469765	0.48531	0.0648797	0.0486691	0.0240563	0.00509324	Firmicutes	B	Mixed	Lactobacillus	1	Lactobacillus fermentum IFO 3956, complete genome
NC_010611.faa	3.90412	3.40974	0.598986	0.609687	0.0507942	0.0394816	0.0233898	0.00719318	GammaProteobacteria	B	Baumannii	Acinetobacter	1	Acinetobacter baumannii ACICU chromosome, complete genome
NC_010612.faa	6.63683	5.97318	0.339244	0.342734	0.066562	0.0540668	0.0335777	0.0102514	Actinobacteria	B	Mixed	Mycobacterium	1	Mycobacterium marinum M chromosome, complete genome
NC_010617.faa	2.69754	2.39047	0.288459	0.288362	0.0720241	0.0464041	0.0332722	0.012334	Actinobacteria	B	Mixed	Diverse	1	Kocuria rhizophila DC2201, complete genome
NC_010622.faa	3.47919	2.99723	0.363761	0.369736	0.154201	0.127711	0.0292983	0.0110776	BetaProteobacteria	B	Mixed	Burkholderia	1	Burkholderia phymatum STM815 chromosome 1, complete sequence
NC_010623.faa	2.69737	2.28722	0.369127	0.376718	0.142598	0.119331	0.029894	0.0106673	BetaProteobacteria	B	Mixed	Burkholderia	2	Burkholderia phymatum STM815 chromosome 2, complete sequence
NC_010634.faa	4.69562	3.93449	0.512469	0.524711	0.0515526	0.0400038	0.024605	0.00441796	GammaProteobacteria	B	Mixed	Yersinia	1	Yersinia pseudotuberculosis PB1/+ chromosome, complete genome
NC_010644.faa	1.64356	1.48663	0.593097	0.600479	0.127596	0.121703	0.0251128	0.00971451	Elusimicrobia	B	Mixed	Diverse	1	Elusimicrobium minutum Pei191 chromosome, complete genome
NC_010645.faa	3.73225	3.30295	0.378951	0.384174	0.0800368	0.0655841	0.0306768	0.00880514	BetaProteobacteria	B	Mixed	Diverse	1	Bordetella avium 197N chromosome, complete genome
NC_010655.faa	2.6641	2.3207	0.432394	0.442376	0.0987176	0.0898616	0.0240436	0.00682047	CV	B	Mixed	Diverse	1	Akkermansia muciniphila ATCC BAA-835 chromosome, complete genome
NC_010658.faa	4.616	3.53693	0.47616	0.486673	0.0701554	0.0521666	0.0243893	0.00519147	GammaProteobacteria	B	Mixed	Escherichia	1	Shigella boydii CDC 3083-94 chromosome, complete genome
NC_010673.faa	0.922307	0.863507	0.699326	0.701723	0.0513334	0.048694	0.0298125	0.0129261	Spirochaetes	B	Mixed	Borrelia	1	Borrelia hermsii DAH chromosome, complete genome
NC_010674.faa	3.80033	3.10606	0.717035	0.724886	0.0392055	0.034369	0.0278718	0.0142406	Firmicutes	B	Botulinum	Clostridium	1	Clostridium botulinum B str. Eklund 17B chromosome, complete genome
NC_010676.faa	3.626	3.0927	0.371427	0.37938	0.126097	0.105253	0.0301574	0.0102661	BetaProteobacteria	B	Mixed	Burkholderia	2	Burkholderia phytofirmans PsJN chromosome 2, complete sequence
NC_010677.faa	1.89389	1.36252	0.668653	0.677458	0.0437488	0.034755	0.0251066	0.0105183	GammaProteobacteria	B	Tularensis	Francisella	1	Francisella tularensis subsp. mediasiatica FSC147 chromosome, complete genome
NC_010678.faa	1.30224	1.1483	0.349234	0.355021	0.104423	0.0843677	0.0314056	0.010467	BetaProteobacteria	B	Mixed	Ralstonia	2	Ralstonia pickettii 12J chromosome 2, complete sequence
NC_010681.faa	4.46754	3.81609	0.367046	0.374228	0.135453	0.11075	0.0296402	0.0106135	BetaProteobacteria	B	Mixed	Burkholderia	1	Burkholderia phytofirmans PsJN chromosome 1, complete sequence
NC_010682.faa	3.94256	3.47986	0.359925	0.365657	0.102827	0.0816688	0.0296076	0.00992119	BetaProteobacteria	B	Mixed	Ralstonia	1	Ralstonia pickettii 12J chromosome 1, complete sequence
NC_010688.faa	5.079	4.43973	0.346055	0.349584	0.106667	0.0881461	0.0313637	0.0107766	GammaProteobacteria	B	Mixed	Xanthomonas	1	Xanthomonas campestris pv. campestris str. B100 chromosome, complete genome
NC_010694.faa	3.88347	3.30411	0.450868	0.462682	0.0713339	0.0577759	0.0255039	0.0058011	GammaProteobacteria	B	Mixed	Erwinia	1	Erwinia tasmaniensis Et1/99 chromosome, complete genome
NC_010698.faa	1.60855	1.43305	0.604847	0.610853	0.121639	0.113501	0.0262709	0.00988451	EpsilonProteobacteria	B	Pylori	Helicobacter	1	Helicobacter pylori Shi470 chromosome, complete genome
NC_010717.faa	5.24008	4.28402	0.357187	0.363659	0.107689	0.0873409	0.0303994	0.0102153	GammaProteobacteria	B	Mixed	Xanthomonas	1	Xanthomonas oryzae pv. oryzae PXO99A chromosome, complete genome
NC_010718.faa	3.16556	2.73572	0.632237	0.636777	0.0390178	0.0338476	0.0245968	0.00901518	Firmicutes	B	Mixed	Diverse	1	Natranaerobius thermophilus JW/NM-WN-LF chromosome, complete genome
NC_010723.faa	3.65964	3.01708	0.717705	0.726388	0.0385018	0.0336864	0.0280908	0.0142571	Firmicutes	B	Botulinum	Clostridium	1	Clostridium botulinum E3 str. Alaska E43 chromosome, complete genome
NC_010725.faa	5.80044	4.9706	0.299878	0.306099	0.100958	0.0774222	0.0347952	0.0130513	AlphaProteobacteria	B	Mixed	Methylobacterium	1	Methylobacterium populi BJ001 chromosome, complete genome
NC_010729.faa	2.35489	2.0278	0.505903	0.516407	0.0440566	0.0362553	0.0224343	0.00395779	BC	B	Mixed	Diverse	1	Porphyromonas gingivalis ATCC 33277, complete genome
NC_010730.faa	1.83844	1.58067	0.679748	0.679726	0.0589903	0.0565188	0.0282455	0.0126372	Aquificae	B	Mixed	Diverse	1	Sulfurihydrogenibium sp. YO3AOP1 chromosome, complete genome
NC_010740.faa	1.16145	0.976671	0.415752	0.426636	0.111643	0.0966271	0.028247	0.00766871	AlphaProteobacteria	B	Mixed	Brucella	2	Brucella abortus S19 chromosome 2, complete sequence
NC_010741.faa	1.13946	1.05417	0.474143	0.472397	0.0490946	0.044384	0.026187	0.00492016	Spirochaetes	B	Pallidum	Treponema	1	Treponema pallidum subsp. pallidum SS14, complete genome
NC_010742.faa	2.12249	1.75738	0.416339	0.428411	0.115065	0.0974582	0.0279063	0.00772389	AlphaProteobacteria	B	Mixed	Brucella	1	Brucella abortus S19 chromosome 1, complete sequence
NC_010793.faa	2.00899	1.50705	0.684634	0.694862	0.0415458	0.0336599	0.0257394	0.011523	AlphaProteobacteria	B	Mixed	Diverse	1	Orientia tsutsugamushi str. Ikeda, complete genome
NC_010794.faa	2.28715	2.07807	0.541492	0.545172	0.103506	0.0999232	0.024754	0.00678219	CV	B	Mixed	Diverse	1	Methylacidiphilum infernorum V4, complete genome
NC_010801.faa	0.919805	0.743055	0.333987	0.342249	0.171246	0.141372	0.0318728	0.0129699	BetaProteobacteria	B	Mixed	Burkholderia	3	Burkholderia multivorans ATCC 17616 chromosome 3, complete sequence
NC_010803.faa	2.76318	2.38285	0.477652	0.486832	0.0745889	0.0653723	0.0245115	0.00510006	BC	B	Mixed	Chlorobium	1	Chlorobium limicola DSM 245 chromosome, complete genome
NC_010804.faa	3.44842	2.96281	0.325428	0.33131	0.206147	0.169742	0.0318914	0.0139839	BetaProteobacteria	B	Mixed	Burkholderia	1	Burkholderia multivorans ATCC 17616 chromosome 1, complete sequence
NC_010805.faa	2.47316	2.11221	0.32342	0.328672	0.208882	0.178134	0.0327631	0.014176	BetaProteobacteria	B	Mixed	Burkholderia	2	Burkholderia multivorans ATCC 17616 chromosome 2, complete genome
NC_010814.faa	3.91776	3.59855	0.446461	0.452295	0.0747383	0.0619039	0.0257921	0.00586368	DeltaProteobacteria	B	Mixed	Geobacter	1	Geobacter lovleyi SZ chromosome, complete genome
NC_010816.faa	2.37579	2.0543	0.388714	0.398539	0.0771256	0.0554468	0.0263806	0.00791101	Actinobacteria	B	Longum	Bifidobacterium	1	Bifidobacterium longum DJO10A chromosome, complete genome
NC_010830.faa	1.88436	1.46019	0.638915	0.64955	0.0526258	0.0458429	0.0244853	0.00932075	BC	B	Mixed	Diverse	1	Candidatus Amoebophilus asiaticus 5a2 chromosome, complete genome
NC_010831.faa	2.7364	2.27215	0.502032	0.510729	0.0636458	0.0527498	0.0237201	0.00474752	BC	B	Mixed	Chlorobium	1	Chlorobium phaeobacteroides BS1 chromosome, complete genome
NC_010842.faa	3.60398	3.32948	0.610244	0.611085	0.0948762	0.0865654	0.0244084	0.00911358	Spirochaetes	B	Mixed	Leptospira	1	Leptospira biflexa serovar Patoc strain 'Patoc 1 (Ames)' chromosome I, complete sequence
NC_010843.faa	0.277655	0.26133	0.605533	0.607268	0.0963043	0.0892113	0.0243512	0.00895527	Spirochaetes	B	Mixed	Leptospira	2	Leptospira biflexa serovar Patoc strain 'Patoc 1 (Paris)' chromosome II, complete sequence
NC_010845.faa	0.277995	0.258942	0.605865	0.607266	0.0971379	0.0891604	0.0245021	0.00899804	Spirochaetes	B	Mixed	Leptospira	2	Leptospira biflexa serovar Patoc strain 'Patoc 1 (Ames)' chromosome II, complete sequence
NC_010939.faa	2.33198	2.05212	0.578392	0.587876	0.0888315	0.0729252	0.0238907	0.00750803	GammaProteobacteria	B	Mixed	Diverse	1	Actinobacillus pleuropneumoniae serovar 7 str. AP76, complete genome
NC_010943.faa	4.85113	4.31235	0.332938	0.33676	0.113194	0.084084	0.0316852	0.0112286	GammaProteobacteria	B	Mixed	Diverse	1	Stenotrophomonas maltophilia K279a chromosome, complete genome
NC_010981.faa	1.48246	1.21314	0.653784	0.658098	0.0369654	0.0346951	0.0255086	0.0101452	AlphaProteobacteria	B	Mixed	Diverse	1	Wolbachia endosymbiont of Culex quinquefasciatus Pel chromosome, complete genome
NC_010994.faa	4.51332	3.92167	0.375645	0.383348	0.124947	0.104433	0.0289121	0.00963449	AlphaProteobacteria	B	Mixed	Diverse	1	Rhizobium etli CIAT 652 chromosome, complete genome
NC_010995.faa	4.57657	4.12683	0.473549	0.480088	0.0692087	0.0583702	0.0247775	0.00502978	GammaProteobacteria	B	Mixed	Diverse	1	Cellvibrio japonicus Ueda107 chromosome, complete genome
NC_011001.faa	3.21706	2.77296	0.321391	0.32724	0.186312	0.155794	0.0325297	0.0138286	BetaProteobacteria	B	Mixed	Burkholderia	2	Burkholderia cenocepacia J2315 chromosome 2, complete sequence
NC_011002.faa	0.875977	0.74736	0.323626	0.33084	0.174568	0.145386	0.0332418	0.0135282	BetaProteobacteria	B	Mixed	Burkholderia	3	Burkholderia cenocepacia J2315 chromosome 3, complete sequence
NC_011004.faa	5.74404	4.96221	0.345978	0.351402	0.129882	0.104314	0.030427	0.0112169	AlphaProteobacteria	B	Palustris	Diverse	1	Rhodopseudomonas palustris TIE-1 chromosome, complete genome
NC_011025.faa	0.820453	0.726693	0.686593	0.692905	0.0693074	0.0626252	0.0297197	0.0134195	Tenericutes	B	Mixed	Mycoplasma	1	Mycoplasma arthritidis 158L3-1, complete genome
NC_011026.faa	3.29346	2.85394	0.538615	0.549611	0.127866	0.118184	0.023877	0.00739717	BC	B	Mixed	Diverse	1	Chloroherpeton thalassium ATCC 35110 chromosome, complete genome
NC_011027.faa	2.28925	1.99157	0.428177	0.442039	0.086169	0.0707188	0.0246293	0.00650784	BC	B	Mixed	Diverse	1	Chlorobaculum parvum NCIB 8327 chromosome, complete genome
NC_011035.faa	2.23203	1.92894	0.464846	0.476335	0.119239	0.106889	0.0243305	0.00690548	BetaProteobacteria	B	Mixed	Neisseria	1	Neisseria gonorrhoeae NCCP11945 chromosome, complete genome
NC_011047.faa	0.601943	0.45819	0.774153	0.786063	0.059708	0.0528765	0.0336926	0.0193313	Tenericutes	B	Mixed	Diverse	1	Candidatus Phytoplasma mali chromosome, complete genome
NC_011059.faa	2.51292	2.20507	0.491608	0.499049	0.0666931	0.0568069	0.0239342	0.00463177	BC	B	Mixed	Diverse	1	Prosthecochloris aestuarii DSM 271 chromosome, complete genome
NC_011060.faa	3.01824	2.58327	0.510815	0.519224	0.0667902	0.0578097	0.0241112	0.00475954	BC	B	Mixed	Diverse	1	Pelodictyon phaeoclathratiforme BU-1 chromosome, complete genome
NC_011071.faa	4.57397	4.09306	0.333631	0.337001	0.119135	0.0882462	0.0319148	0.0112789	GammaProteobacteria	B	Mixed	Diverse	1	Stenotrophomonas maltophilia R551-3 chromosome, complete genome
NC_011072.faa	2.07895	1.78699	0.594876	0.603625	0.0520671	0.0405703	0.024456	0.00696169	Firmicutes	B	Pneumoniae	Streptococcus	1	Streptococcus pneumoniae G54 chromosome, complete genome
NC_011080.faa	4.82764	4.12882	0.46714	0.477833	0.0767043	0.0608253	0.024644	0.00566185	GammaProteobacteria	B	Enterica	Salmonella	1	Salmonella enterica subsp. enterica serovar Newport str. SL254 chromosome, complete genome
NC_011083.faa	4.88877	4.16479	0.468468	0.479134	0.0756773	0.060018	0.0245415	0.00559663	GammaProteobacteria	B	Enterica	Salmonella	1	Salmonella enterica subsp. enterica serovar Heidelberg str. SL476 chromosome, complete genome
NC_011094.faa	4.70908	4.01858	0.467591	0.478259	0.0760152	0.0602005	0.024593	0.00562884	GammaProteobacteria	B	Enterica	Salmonella	1	Salmonella enterica subsp. enterica serovar Schwarzengrund str. CVM19633 chromosome, complete genome
NC_011126.faa	1.55951	1.48449	0.650269	0.65153	0.0722998	0.0691365	0.0263893	0.0110845	Aquificae	B	Mixed	Diverse	1	Hydrogenobaculum sp. Y04AAS1 chromosome, complete genome
NC_011134.faa	2.02417	1.6795	0.574183	0.581603	0.0760682	0.0632728	0.0246615	0.00667789	Firmicutes	B	Mixed	Streptococcus	1	Streptococcus equi subsp. zooepidemicus MGCS10565 chromosome, complete genome
NC_011138.faa	4.44898	3.85636	0.5439	0.551147	0.0427433	0.0362162	0.0237499	0.00474136	GammaProteobacteria	B	Mixed	Diverse	1	Alteromonas macleodii str. 'Deep ecotype' chromosome, complete genome
NC_011144.faa	3.99626	3.56941	0.284037	0.286536	0.0941542	0.0644175	0.0348674	0.0136654	AlphaProteobacteria	B	Mixed	Diverse	1	Phenylobacterium zucineum HLK1 chromosome, complete genome
NC_011145.faa	5.06163	4.58377	0.252392	0.251593	0.110538	0.0828278	0.0397706	0.0161528	GammaProteobacteria	B	Mixed	Diverse	1	Anaeromyxobacter sp. K chromosome, complete genome
NC_011146.faa	4.61515	4.05718	0.385821	0.397333	0.0467104	0.0344594	0.0265884	0.00723206	DeltaProteobacteria	B	Mixed	Geobacter	1	Geobacter bemidjiensis Bem chromosome, complete genome
NC_011147.faa	4.5818	3.78185	0.466421	0.478163	0.0761338	0.0607999	0.0246377	0.00566605	GammaProteobacteria	B	Enterica	Salmonella	1	Salmonella enterica subsp. enterica serovar Paratyphi A str. AKU_12601 chromosome, complete genome
NC_011149.faa	4.79866	4.10951	0.468153	0.479158	0.0765978	0.0610137	0.0245612	0.00563665	GammaProteobacteria	B	Enterica	Salmonella	1	Salmonella enterica subsp. enterica serovar Agona str. SL483 chromosome, complete genome
NC_011184.faa	2.90503	2.52642	0.605028	0.611266	0.0409885	0.0284505	0.0235699	0.00710674	GammaProteobacteria	B	Mixed	Vibrio	1	Vibrio fischeri MJ11 chromosome I, complete sequence
NC_011186.faa	1.41885	1.24288	0.620036	0.627505	0.0357419	0.0270844	0.0231308	0.00779113	GammaProteobacteria	B	Mixed	Vibrio	2	Vibrio fischeri MJ11 chromosome II, complete sequence
NC_011205.faa	4.84291	4.02223	0.46712	0.478204	0.0764995	0.0605956	0.0245645	0.0056554	GammaProteobacteria	B	Enterica	Salmonella	1	Salmonella enterica subsp. enterica serovar Dublin str. CT_02021853 chromosome, complete genome
NC_011206.faa	2.88504	2.57118	0.404808	0.411495	0.0535595	0.0442028	0.028356	0.00676746	GammaProteobacteria	B	Mixed	Diverse	1	Acidithiobacillus ferrooxidans ATCC 53993 chromosome, complete genome
NC_011229.faa	0.931674	0.869967	0.721871	0.72414	0.0485424	0.045218	0.0302254	0.0143525	Spirochaetes	B	Mixed	Borrelia	1	Borrelia duttonii Ly, complete genome
NC_011244.faa	0.930981	0.845691	0.723038	0.724818	0.0483298	0.045191	0.0303373	0.0144259	Spirochaetes	B	Mixed	Borrelia	1	Borrelia recurrentis A1, complete genome
NC_011274.faa	4.6587	3.72407	0.465414	0.477954	0.0770481	0.0608444	0.0247268	0.00572129	GammaProteobacteria	B	Enterica	Salmonella	1	Salmonella enterica subsp. enterica serovar Gallinarum str. 287/91 chromosome, complete genome
NC_011283.faa	5.64124	4.96396	0.415711	0.427139	0.0765598	0.0600358	0.0262136	0.00714873	GammaProteobacteria	B	Kpneumoniae	Klebsiella	1	Klebsiella pneumoniae 342 chromosome, complete genome
NC_011294.faa	4.68585	4.00979	0.466292	0.478327	0.0769649	0.0613618	0.024691	0.00569268	GammaProteobacteria	B	Enterica	Salmonella	1	Salmonella enterica subsp. enterica serovar Enteritidis str. P125109 chromosome, complete genome
NC_011295.faa	1.42491	1.32446	0.550895	0.552299	0.0455662	0.0401364	0.0255187	0.00534921	Firmicutes	B	Mixed	Diverse	1	Coprothermobacter proteolyticus DSM 5265 chromosome, complete genome
NC_011296.faa	2.0038	1.88219	0.658295	0.658711	0.0870024	0.0845008	0.0269956	0.0112049	Nitrospirae	B	Mixed	Diverse	1	Thermodesulfovibrio yellowstonii DSM 11347, complete genome
NC_011297.faa	1.95999	1.82994	0.661883	0.66259	0.083913	0.0858014	0.0277592	0.0112602	Dictyoglomi	B	Mixed	Diverse	1	Dictyoglomus thermophilum H-6-12, complete genome
NC_011312.faa	3.32517	2.5914	0.600785	0.607716	0.0377306	0.0251225	0.0230539	0.00695273	GammaProteobacteria	B	Mixed	Diverse	1	Aliivibrio salmonicida LFI1238 chromosome chromosome 1, complete sequence
NC_011313.faa	1.20646	0.935046	0.609482	0.617623	0.0355094	0.0253005	0.0227726	0.00737376	GammaProteobacteria	B	Mixed	Diverse	2	Aliivibrio salmonicida LFI1238 chromosome 2, complete sequence
NC_011333.faa	1.65298	1.4327	0.603748	0.611058	0.118614	0.111139	0.0260971	0.00976753	EpsilonProteobacteria	B	Pylori	Helicobacter	1	Helicobacter pylori G27 chromosome, complete genome
NC_011353.faa	5.57207	4.64019	0.482945	0.494775	0.0680253	0.0524198	0.023946	0.00504005	GammaProteobacteria	B	Coli	Escherichia	1	Escherichia coli O157:H7 str. EC4115 chromosome, complete genome
NC_011365.faa	3.88749	3.43276	0.327284	0.336219	0.101555	0.0772102	0.0324462	0.0115983	AlphaProteobacteria	B	Mixed	Diverse	1	Gluconacetobacter diazotrophicus PAl 5 chromosome, complete genome
NC_011369.faa	4.53795	3.94567	0.375843	0.384691	0.125748	0.104277	0.0288636	0.00963267	AlphaProteobacteria	B	Mixed	Diverse	1	Rhizobium leguminosarum bv. trifolii WSM2304 chromosome, complete genome
NC_011375.faa	1.81578	1.54112	0.608232	0.614314	0.0487929	0.0365634	0.0243083	0.0075644	Firmicutes	B	Pyogenes	Streptococcus	1	Streptococcus pyogenes NZ131 chromosome, complete genome
NC_011386.faa	3.74563	3.27714	0.36949	0.376005	0.120477	0.0994828	0.0294392	0.00997524	AlphaProteobacteria	B	Mixed	Diverse	1	Oligotropha carboxidovorans OM5 chromosome, complete genome
NC_011415.faa	4.88751	4.3455	0.48225	0.492035	0.0701233	0.0549369	0.0241463	0.00509842	GammaProteobacteria	B	Coli	Escherichia	1	Escherichia coli SE11 chromosome, complete genome
NC_011420.faa	4.35554	3.79763	0.293215	0.295387	0.0889744	0.0551476	0.0347496	0.013004	AlphaProteobacteria	B	Mixed	Diverse	1	Rhodospirillum centenum SW chromosome, complete genome
NC_011498.faa	1.67381	1.50272	0.605177	0.61191	0.11677	0.110088	0.0261369	0.00978836	EpsilonProteobacteria	B	Pylori	Helicobacter	1	Helicobacter pylori P12 chromosome, complete genome
NC_011527.faa	2.00887	1.55796	0.566879	0.573669	0.0760098	0.0622227	0.0236231	0.00690802	GammaProteobacteria	B	Mixed	Diverse	1	Coxiella burnetii CbuG_Q212 chromosome, complete genome
NC_011528.faa	2.0631	1.60277	0.567725	0.573266	0.0749531	0.0623138	0.0235418	0.00690695	GammaProteobacteria	B	Mixed	Diverse	1	Coxiella burnetii CbuK_Q154 chromosome, complete genome
NC_011529.faa	1.84761	1.67249	0.479014	0.487273	0.0494652	0.0439319	0.0274301	0.00507484	A_Thermococcales	A	Mixed	Thermococcus	1	Thermococcus onnurineus NA1 chromosome, complete genome
NC_011565.faa	1.11421	0.793398	0.662031	0.673425	0.0346131	0.0289307	0.024365	0.0105564	BC	B	Mixed	Diverse	1	Candidatus Azobacteroides pseudotrichonymphae genomovar. CFP2 chromosome, complete genome
NC_011566.faa	5.39648	4.5486	0.55828	0.567082	0.0412845	0.032778	0.0241148	0.00505487	GammaProteobacteria	B	Mixed	Shewanella	1	Shewanella piezotolerans WP3 chromosome, complete genome
NC_011567.faa	2.84675	2.51195	0.579806	0.582232	0.0918089	0.0712738	0.0226478	0.0078402	Firmicutes	B	Mixed	Diverse	1	Anoxybacillus flavithermus WK1 chromosome, complete genome
NC_011586.faa	4.05051	3.4619	0.597195	0.607947	0.0504663	0.038827	0.023227	0.00710271	GammaProteobacteria	B	Baumannii	Acinetobacter	1	Acinetobacter baumannii AB0057 chromosome, complete genome
NC_011593.faa	2.83275	2.41097	0.393016	0.401369	0.0715681	0.0540806	0.0259755	0.00760662	Actinobacteria	B	Longum	Bifidobacterium	1	Bifidobacterium longum subsp. infantis ATCC 15697 chromosome, complete genome
NC_011595.faa	3.76098	3.23758	0.598397	0.609563	0.0517818	0.0396667	0.02343	0.007186	GammaProteobacteria	B	Baumannii	Acinetobacter	1	Acinetobacter baumannii AB307-0294, complete genome
NC_011601.faa	4.96555	4.24804	0.483435	0.494338	0.0692302	0.053307	0.0242161	0.00506098	GammaProteobacteria	B	Coli	Escherichia	1	Escherichia coli O127:H6 str. E2348/69 chromosome, complete genome
NC_011653.faa	2.01666	1.81724	0.692684	0.691892	0.0551046	0.0540498	0.0284451	0.0131724	Thermotogae	B	Mixed	Diverse	1	Thermosipho africanus TCF52B, complete genome
NC_011658.faa	5.26903	4.42797	0.63889	0.644088	0.0315631	0.0212344	0.0238341	0.00934045	Firmicutes	B	Cereus	Bacillus	1	Bacillus cereus AH187 chromosome, complete genome
NC_011660.faa	2.97621	2.64107	0.613265	0.618063	0.0503765	0.0388067	0.0246674	0.00848917	Firmicutes	B	Monocytogenes	Listeria	1	Listeria monocytogenes HCC23 chromosome, complete genome
NC_011661.faa	1.85556	1.72151	0.660115	0.660427	0.0922058	0.0947311	0.0278031	0.011327	Dictyoglomi	B	Mixed	Diverse	1	Dictyoglomus turgidum DSM 6724 chromosome, complete genome
NC_011662.faa	4.49621	4.01035	0.312338	0.315958	0.10657	0.0810909	0.0329319	0.0124441	BetaProteobacteria	B	Mixed	Diverse	1	Thauera sp. MZ1T chromosome, complete genome
NC_011663.faa	5.1459	4.28933	0.525569	0.536858	0.0493142	0.0387657	0.0247789	0.00439254	GammaProteobacteria	B	Baltica	Shewanella	1	Shewanella baltica OS223 chromosome, complete genome
NC_011666.faa	4.30543	3.67144	0.362795	0.369166	0.151727	0.135418	0.0321943	0.0111916	AlphaProteobacteria	B	Mixed	Diverse	1	Methylocella silvestris BL2 chromosome, complete genome
NC_011725.faa	5.41904	4.5389	0.640988	0.646964	0.0304067	0.0207401	0.0238363	0.00944029	Firmicutes	B	Cereus	Bacillus	1	Bacillus cereus B4264 chromosome, complete genome
NC_011726.faa	4.67941	3.97266	0.594539	0.602389	0.0494079	0.0373646	0.0240711	0.00705292	Cyanobacteria	B	Mixed	Cyanothece	1	Cyanothece sp. PCC 8801 chromosome, complete genome
NC_011728.faa	0.906707	0.825657	0.711343	0.714594	0.0740159	0.0702657	0.0314145	0.0145126	Spirochaetes	B	Mixed	Borrelia	1	Borrelia burgdorferi ZS7, complete genome
NC_011729.faa	5.94265	4.86222	0.603869	0.61391	0.0511566	0.040297	0.0239285	0.00764162	Cyanobacteria	B	Mixed	Cyanothece	1	Cyanothece sp. PCC 7424 chromosome, complete genome
NC_011740.faa	4.58871	4.0917	0.491145	0.500636	0.0651037	0.0511213	0.0243825	0.00485267	GammaProteobacteria	B	Mixed	Escherichia	1	Escherichia fergusonii ATCC 35469 chromosome, complete genome
NC_011741.faa	4.70056	4.12748	0.481298	0.492063	0.0706398	0.0549485	0.0242747	0.00512582	GammaProteobacteria	B	Coli	Escherichia	1	Escherichia coli IAI1 chromosome, complete genome
NC_011742.faa	5.03227	4.40351	0.482658	0.49319	0.0690655	0.0539737	0.0241935	0.00505474	GammaProteobacteria	B	Coli	Escherichia	1	Escherichia coli S88 chromosome, complete genome
NC_011744.faa	1.67552	1.44145	0.55271	0.563576	0.0412517	0.0306006	0.0234321	0.0048086	GammaProteobacteria	B	Mixed	Vibrio	2	Vibrio splendidus LGP32 chromosome 2, complete sequence
NC_011745.faa	5.20955	4.49214	0.481675	0.492672	0.0681735	0.0530771	0.0240972	0.00504881	GammaProteobacteria	B	Coli	Escherichia	1	Escherichia coli ED1a chromosome, complete genome
NC_011748.faa	5.15486	4.48557	0.482492	0.493437	0.0682383	0.0530936	0.0240229	0.00503079	GammaProteobacteria	B	Coli	Escherichia	1	Escherichia coli 55989 chromosome, complete genome
NC_011750.faa	5.13207	4.43664	0.483759	0.493695	0.0688473	0.0535597	0.0240369	0.00503808	GammaProteobacteria	B	Coli	Escherichia	1	Escherichia coli IAI39 chromosome, complete genome
NC_011751.faa	5.20209	4.57262	0.482773	0.492837	0.0688654	0.0542484	0.0241239	0.00504044	GammaProteobacteria	B	Coli	Escherichia	1	Escherichia coli UMN026 chromosome, complete genome
NC_011753.faa	3.2993	2.84969	0.550385	0.559563	0.044337	0.0318907	0.0236932	0.00483213	GammaProteobacteria	B	Mixed	Vibrio	1	Vibrio splendidus LGP32 chromosome 1, complete sequence
NC_011757.faa	5.77791	4.81335	0.309632	0.317896	0.0960889	0.073738	0.0341666	0.0124658	AlphaProteobacteria	B	Mixed	Methylobacterium	1	Methylobacterium chloromethanicum CM4 chromosome, complete genome
NC_011766.faa	1.36522	1.20588	0.542851	0.546609	0.0350554	0.0331153	0.0274034	0.00546541	A_Thermoprotei	A	Mixed	Diverse	1	Desulfurococcus kamchatkensis 1221n chromosome, complete genome
NC_011768.faa	6.51707	5.67656	0.444844	0.455154	0.0910102	0.0832938	0.0239563	0.00638515	DeltaProteobacteria	B	Mixed	Diverse	1	Desulfatibacillum alkenivorans AK-01 chromosome, complete genome
NC_011769.faa	4.0403	3.33476	0.325423	0.32891	0.0852946	0.0571704	0.0313244	0.0112638	DeltaProteobacteria	B	Mixed	Desulfovibrio	1	Desulfovibrio vulgaris str. 'Miyazaki F' chromosome, complete genome
NC_011770.faa	6.60176	5.84235	0.330947	0.337026	0.0884726	0.0618168	0.0313397	0.0110301	GammaProteobacteria	B	Aeruginosa	Pseudomonas	1	Pseudomonas aeruginosa LESB58 chromosome, complete genome
NC_011772.faa	5.38733	4.50861	0.641248	0.647357	0.0303634	0.0206688	0.0238845	0.00945235	Firmicutes	B	Cereus	Bacillus	1	Bacillus cereus G9842 chromosome, complete genome
NC_011773.faa	5.30268	4.46873	0.639951	0.646015	0.031514	0.0212018	0.0238419	0.00939968	Firmicutes	B	Cereus	Bacillus	1	Bacillus cereus AH820 chromosome, complete genome
NC_011830.faa	5.27913	4.55451	0.514433	0.524627	0.0673148	0.0579335	0.0244293	0.00502964	Firmicutes	B	Mixed	Diverse	1	Desulfitobacterium hafniense DCB-2 chromosome, complete genome
NC_011831.faa	4.68493	4.05586	0.432256	0.435715	0.0595793	0.0460311	0.0300385	0.00600558	Chloroflexi	B	Mixed	Diverse	1	Chloroflexus aggregans DSM 9485 chromosome, complete genome
NC_011832.faa	2.92292	2.46224	0.432055	0.446463	0.0775816	0.0659784	0.0247675	0.00617777	A_Methanomicrobia	A	Mixed	Diverse	1	Methanosphaerula palustris E1-9c chromosome, complete genome
NC_011833.faa	0.642122	0.551894	0.726031	0.737143	0.0331344	0.0291381	0.0290809	0.0150731	GammaProteobacteria	B	Aphidicola	Buchnera	1	Buchnera aphidicola str. 5A (Acyrthosiphon pisum) chromosome, complete genome
NC_011834.faa	0.641895	0.548813	0.725963	0.737075	0.0330342	0.0291197	0.0290622	0.0150602	GammaProteobacteria	B	Aphidicola	Buchnera	1	Buchnera aphidicola str. Tuc7 (Acyrthosiphon pisum) chromosome, complete genome
NC_011835.faa	1.93369	1.63604	0.385251	0.395096	0.0998089	0.0762984	0.0253797	0.00838079	Actinobacteria	B	Animalis	Bifidobacterium	1	Bifidobacterium animalis subsp. lactis AD011 chromosome, complete genome
NC_011837.faa	3.89612	3.24914	0.672638	0.680064	0.0486381	0.0471183	0.026306	0.0118537	Firmicutes	B	Mixed	Clostridium	1	Clostridium kluyveri NBRC 12016, complete genome
NC_011852.faa	2.26916	1.80305	0.592236	0.600069	0.0551313	0.0406291	0.0236422	0.00727824	GammaProteobacteria	B	Mixed	Haemophilus	1	Haemophilus parasuis SH0165 chromosome, complete genome
NC_011883.faa	2.87344	2.40327	0.411474	0.419278	0.0880992	0.078896	0.0276635	0.00745247	DeltaProteobacteria	B	Mixed	Desulfovibrio	1	Desulfovibrio desulfuricans subsp. desulfuricans str. ATCC 27774 chromosome, complete genome
NC_011884.faa	5.37457	4.61036	0.48323	0.492115	0.0646399	0.0519688	0.0264993	0.00477952	Cyanobacteria	B	Mixed	Cyanothece	1	Cyanothece sp. PCC 7425 chromosome, complete genome
NC_011886.faa	4.39554	3.92769	0.332242	0.337203	0.056622	0.0414601	0.0333195	0.0102091	Actinobacteria	B	Mixed	Arthrobacter	1	Arthrobacter chlorophenolicus A6 chromosome, complete genome
NC_011891.faa	5.02933	4.54221	0.253215	0.252835	0.110463	0.0828972	0.0397334	0.0160944	GammaProteobacteria	B	Mixed	Diverse	1	Anaeromyxobacter dehalogenans 2CP-1 chromosome, complete genome
NC_011894.faa	7.77246	6.32902	0.303928	0.311428	0.0877985	0.0653713	0.0347587	0.012599	AlphaProteobacteria	B	Mixed	Methylobacterium	1	Methylobacterium nodulans ORS 2060 chromosome, complete genome
NC_011896.faa	3.26807	1.62059	0.398796	0.422025	0.0466564	0.0318833	0.0305321	0.00691063	Actinobacteria	B	Mixed	Mycobacterium	1	Mycobacterium leprae Br4923 chromosome, complete genome
NC_011898.faa	4.06872	3.52264	0.618418	0.62596	0.0402344	0.0360846	0.023991	0.00847561	Firmicutes	B	Mixed	Clostridium	1	Clostridium cellulolyticum H10 chromosome, complete genome
NC_011899.faa	2.57815	2.23312	0.611127	0.621168	0.0923761	0.0861309	0.0259086	0.00905288	Firmicutes	B	Mixed	Diverse	1	Halothermothrix orenii H 168 chromosome, complete genome
NC_011900.faa	2.22132	1.83367	0.595794	0.605114	0.0504187	0.0396439	0.0244862	0.00696482	Firmicutes	B	Pneumoniae	Streptococcus	1	Streptococcus pneumoniae ATCC 700669, complete genome
NC_011901.faa	3.46455	3.02665	0.338478	0.34937	0.0723058	0.0440979	0.0298734	0.00999544	GammaProteobacteria	B	Mixed	Diverse	1	Thioalkalivibrio sulfidophilus HL-EbGr7 chromosome, complete genome
NC_011916.faa	4.04293	3.69627	0.323565	0.328284	0.0966111	0.0725051	0.0325832	0.011637	AlphaProteobacteria	B	Mixed	Diverse	1	Caulobacter crescentus NA1000 chromosome, complete genome
NC_011958.faa	1.29765	1.12435	0.308901	0.312937	0.110459	0.0799863	0.0344017	0.0125191	AlphaProteobacteria	B	Sphaeroides	Rhodobacter	2	Rhodobacter sphaeroides KD131 chromosome 2, complete sequence
NC_011959.faa	2.00301	1.80811	0.364342	0.36353	0.0874198	0.0761903	0.0335597	0.00911892	Chloroflexi	B	Mixed	Diverse	1	Thermomicrobium roseum DSM 5159 chromosome, complete genome
NC_011963.faa	3.15279	2.80234	0.306633	0.308239	0.11858	0.0865822	0.0337739	0.0127288	AlphaProteobacteria	B	Sphaeroides	Rhodobacter	1	Rhodobacter sphaeroides KD131 chromosome 1, complete sequence
NC_011969.faa	5.2142	4.36574	0.638669	0.644376	0.0315473	0.0212276	0.0238773	0.00932711	Firmicutes	B	Cereus	Bacillus	1	Bacillus cereus Q1 chromosome, complete genome
NC_011978.faa	1.88456	1.82535	0.529236	0.530576	0.114974	0.112435	0.0266767	0.00747069	Thermotogae	B	Mixed	Thermotoga	1	Thermotoga neapolitana DSM 4359, complete genome
NC_011979.faa	4.3045	3.86993	0.457058	0.46528	0.0577731	0.0513952	0.024755	0.00493178	DeltaProteobacteria	B	Mixed	Geobacter	1	Geobacter sp. FRC-32 chromosome, complete genome
NC_011983.faa	2.65091	2.36059	0.394492	0.402383	0.0996042	0.0860401	0.0290471	0.00821773	AlphaProteobacteria	B	Mixed	Agrobacterium	1	Agrobacterium radiobacter K84 chromosome 2, complete sequence
NC_011985.faa	4.00513	3.45283	0.386094	0.396626	0.113947	0.0937651	0.0282152	0.00893944	AlphaProteobacteria	B	Mixed	Agrobacterium	1	Agrobacterium radiobacter K84 chromosome 1, complete sequence
NC_011988.faa	1.28319	1.13535	0.415795	0.424815	0.0986397	0.0848881	0.0287387	0.00728109	AlphaProteobacteria	B	Mixed	Agrobacterium	2	Agrobacterium vitis S4 chromosome 2, complete genome
NC_011989.faa	3.72637	3.16444	0.411493	0.423424	0.0986771	0.082337	0.0279806	0.00743417	AlphaProteobacteria	B	Mixed	Agrobacterium	1	Agrobacterium vitis S4 chromosome 1, complete genome
NC_011993.faa	4.77311	4.21521	0.482805	0.493044	0.070554	0.0551112	0.0244007	0.00510382	GammaProteobacteria	B	Coli	Escherichia	1	Escherichia coli LF82, complete genome
NC_011999.faa	2.10232	1.84483	0.624785	0.631231	0.0310749	0.0198596	0.0235872	0.00820843	Firmicutes	B	Mixed	Diverse	1	Macrococcus caseolyticus JCSC5402, complete genome
NC_012004.faa	1.85235	1.61423	0.629415	0.633682	0.0523389	0.0423451	0.0244518	0.00878951	Firmicutes	B	Mixed	Streptococcus	1	Streptococcus uberis 0140J chromosome, complete genome
NC_012026.faa	1.20243	1.02976	0.502089	0.502255	0.0270353	0.0256434	0.0251882	0.00399577	AlphaProteobacteria	B	Mixed	Diverse	1	Anaplasma marginale str. Florida, complete genome
NC_012028.faa	0.525943	0.416583	0.418238	0.428584	0.0854236	0.0662884	0.027001	0.00727249	A_Halobacteriales	A	Mixed	Diverse	2	Halorubrum lacusprofundi ATCC 49239 chromosome 2, complete genome
NC_012029.faa	2.73529	2.37084	0.323265	0.332779	0.158738	0.133334	0.0337986	0.0128567	A_Halobacteriales	A	Mixed	Diverse	1	Halorubrum lacusprofundi ATCC 49239 chromosome 1, complete genome
NC_012032.faa	5.26895	4.29766	0.427885	0.433181	0.0576061	0.0418892	0.0299835	0.00599913	Chloroflexi	B	Mixed	Diverse	1	Chloroflexus sp. Y-400-fl chromosome, complete genome
NC_012034.faa	2.91972	2.50006	0.644206	0.648275	0.0692031	0.0663431	0.0263211	0.010519	Firmicutes	B	Mixed	Caldicellulosiruptor	1	Caldicellulosiruptor bescii DSM 6725 chromosome, complete genome
NC_012039.faa	1.52546	1.42776	0.700709	0.702965	0.0972413	0.0884208	0.0279161	0.0143271	EpsilonProteobacteria	B	Mixed	Campylobacter	1	Campylobacter lari RM2100, complete genome
NC_012108.faa	5.58907	4.95212	0.502862	0.51153	0.0992766	0.0903758	0.0230477	0.00573756	DeltaProteobacteria	B	Mixed	Diverse	1	Desulfobacterium autotrophicum HRM2 chromosome, complete genome
NC_012115.faa	1.67644	1.56441	0.664277	0.664925	0.0515019	0.0490453	0.0281171	0.0123113	EpsilonProteobacteria	B	Mixed	Diverse	1	Nautilia profundicola AmH chromosome, complete genome
NC_012121.faa	2.56642	2.20312	0.647396	0.653673	0.0409708	0.0266086	0.0234831	0.00969632	Firmicutes	B	Mixed	Staphylococcus	1	Staphylococcus carnosus subsp. carnosus TM300 chromosome, complete genome
NC_012125.faa	4.83308	4.06649	0.467665	0.478368	0.0756141	0.0601985	0.0245668	0.00561673	GammaProteobacteria	B	Enterica	Salmonella	1	Salmonella enterica subsp. enterica serovar Paratyphi C strain RKS4594 chromosome, complete genome
NC_012207.faa	4.37171	3.9592	0.340805	0.34357	0.0650644	0.0537079	0.033594	0.0102413	Actinobacteria	B	MTC	Mycobacterium	1	Mycobacterium bovis BCG str. Tokyo 172, complete genome
NC_012214.faa	4.02632	3.41952	0.45452	0.465784	0.0758042	0.062182	0.0252689	0.00584388	GammaProteobacteria	B	Mixed	Erwinia	1	Erwinia pyrifoliae Ep1/96 chromosome, complete genome
NC_012225.faa	3.00069	2.60203	0.718185	0.729373	0.0583885	0.0459529	0.0280113	0.0144769	Spirochaetes	B	Mixed	Diverse	1	Brachyspira hyodysenteriae WA1 chromosome, complete genome
NC_012416.faa	1.44587	1.12352	0.645965	0.648354	0.0365683	0.0330789	0.025125	0.00979804	AlphaProteobacteria	B	Mixed	Diverse	1	Wolbachia sp. wRi, complete genome
NC_012438.faa	1.64088	1.55209	0.672272	0.672471	0.0718962	0.0695646	0.0279971	0.0122829	Aquificae	B	Mixed	Diverse	1	Sulfurihydrogenibium azorense Az-Fu1 chromosome, complete genome
NC_012440.faa	1.93028	1.8263	0.626161	0.628436	0.0935584	0.0905205	0.0271	0.00986264	Aquificae	B	Mixed	Diverse	1	Persephonella marina EX-H1 chromosome, complete genome
NC_012441.faa	2.1257	1.76211	0.417424	0.428479	0.113922	0.0971608	0.0277537	0.00766013	AlphaProteobacteria	B	Mixed	Brucella	1	Brucella melitensis ATCC 23457 chromosome I, complete sequence
NC_012442.faa	1.18552	0.954141	0.417306	0.426548	0.11185	0.096597	0.0281123	0.00762264	AlphaProteobacteria	B	Mixed	Brucella	2	Brucella melitensis ATCC 23457 chromosome II, complete sequence
NC_012466.faa	2.12023	1.78567	0.594419	0.602562	0.0515011	0.0403692	0.0243843	0.00694127	Firmicutes	B	Pneumoniae	Streptococcus	1	Streptococcus pneumoniae JJA, complete genome
NC_012467.faa	2.11188	1.7591	0.59338	0.602542	0.0521614	0.0405465	0.0244183	0.00690664	Firmicutes	B	Pneumoniae	Streptococcus	1	Streptococcus pneumoniae P1031, complete genome
NC_012468.faa	2.18468	1.84601	0.593832	0.602744	0.0515245	0.0402027	0.0243279	0.00690428	Firmicutes	B	Pneumoniae	Streptococcus	1	Streptococcus pneumoniae 70585, complete genome
NC_012469.faa	2.11215	1.75088	0.592505	0.60233	0.0521381	0.0404691	0.0244354	0.00685675	Firmicutes	B	Pneumoniae	Streptococcus	1	Streptococcus pneumoniae Taiwan19F-14, complete genome
NC_012470.faa	2.14987	1.77558	0.576594	0.584676	0.072847	0.0603222	0.0245228	0.00669697	Firmicutes	B	Mixed	Streptococcus	1	Streptococcus equi subsp. zooepidemicus, complete genome
NC_012471.faa	2.25379	1.81577	0.579979	0.587175	0.0685919	0.0569449	0.0244313	0.00676645	Firmicutes	B	Mixed	Streptococcus	1	Streptococcus equi subsp. equi 4047, complete genome
NC_012472.faa	5.26963	4.42145	0.639966	0.645595	0.0315067	0.0211851	0.0238678	0.00940168	Firmicutes	B	Cereus	Bacillus	1	Bacillus cereus 03BB102, complete genome
NC_012483.faa	4.12736	3.57176	0.389012	0.39503	0.076789	0.0622443	0.0269936	0.00798597	Acidobacteria	B	Mixed	Diverse	1	Acidobacterium capsulatum ATCC 51196 chromosome, complete genome
NC_012488.faa	2.91269	2.59259	0.614607	0.619377	0.0501642	0.038873	0.0247117	0.00850299	Firmicutes	B	Monocytogenes	Listeria	1	Listeria monocytogenes Clip81459, complete genome
NC_012489.faa	4.63696	4.27208	0.355061	0.357256	0.0937483	0.0793179	0.0321041	0.00965863	Gemmatimonadetes	B	Mixed	Diverse	1	Gemmatimonas aurantiaca T-27, complete genome
NC_012490.faa	6.51631	5.95991	0.372126	0.376862	0.0960057	0.0830401	0.0316785	0.00885812	Actinobacteria	B	Mixed	Diverse	1	Rhodococcus erythropolis PR4, complete genome
NC_012491.faa	6.29644	5.50013	0.521177	0.527264	0.0496676	0.0404757	0.0235249	0.00472084	Firmicutes	B	Mixed	Diverse	1	Brevibacillus brevis NBRC 100599, complete genome
NC_012522.faa	7.91345	7.2416	0.315992	0.321052	0.1008	0.0838776	0.0332965	0.0117232	Actinobacteria	B	Mixed	Diverse	1	Rhodococcus opacus B4, complete genome
NC_012526.faa	2.81984	2.45078	0.358753	0.366118	0.0641357	0.046665	0.0321414	0.00904534	Deinococcus-Thermus	B	Mixed	Deinococcus	1	Deinococcus deserti VCD115 chromosome, complete genome
NC_012559.faa	3.16933	2.78267	0.367536	0.376477	0.0960952	0.07452	0.0298623	0.00939329	BetaProteobacteria	B	Mixed	Diverse	1	Laribacter hongkongensis HLHK9, complete genome
NC_012560.faa	5.36532	4.61076	0.335215	0.343245	0.0813012	0.0561179	0.0314367	0.0107596	GammaProteobacteria	B	Mixed	Diverse	1	Azotobacter vinelandii DJ chromosome, complete genome
NC_012563.faa	4.15528	3.38035	0.708712	0.71789	0.0478415	0.0474327	0.028189	0.0141803	Firmicutes	B	Botulinum	Clostridium	1	Clostridium botulinum A2 str. Kyoto chromosome, complete genome
NC_012578.faa	2.89252	2.56515	0.515423	0.521681	0.0617688	0.0488086	0.0243442	0.00476784	GammaProteobacteria	B	Cholerae	Vibrio	1	Vibrio cholerae M66-2 chromosome I, complete sequence
NC_012580.faa	1.04638	0.910047	0.522435	0.52964	0.0600007	0.0491961	0.0240348	0.00479042	GammaProteobacteria	B	Cholerae	Vibrio	2	Vibrio cholerae M66-2 chromosome II, complete genome
NC_012581.faa	5.23011	4.40033	0.639828	0.646192	0.0317586	0.0216218	0.023862	0.00938824	Firmicutes	B	Cereus	Bacillus	1	Bacillus anthracis str. CDC 684 chromosome, complete genome
NC_012582.faa	3.02408	2.65459	0.515465	0.5222	0.0615879	0.0483226	0.0242666	0.00476485	GammaProteobacteria	B	Cholerae	Vibrio	1	Vibrio cholerae O395 chromosome chromosome I, complete sequence
NC_012583.faa	1.11122	0.945411	0.524082	0.531327	0.0591922	0.048198	0.0238599	0.00479083	GammaProteobacteria	B	Cholerae	Vibrio	2	Vibrio cholerae O395 chromosome chromosome II, complete sequence
NC_012588.faa	2.60883	2.23358	0.64445	0.649005	0.0265651	0.027844	0.0270489	0.00938584	A_Sulfolobales	A	Islandicus	Diverse	1	Sulfolobus islandicus M.14.25 chromosome, complete genome
NC_012589.faa	2.73627	2.3027	0.644379	0.64889	0.0264973	0.0279057	0.0270322	0.00940026	A_Sulfolobales	A	Islandicus	Diverse	1	Sulfolobus islandicus L.S.2.15 chromosome, complete genome
NC_012590.faa	2.79019	2.46923	0.385663	0.393658	0.0381144	0.026059	0.0289461	0.00720103	Actinobacteria	B	Mixed	Corynebacterium	1	Corynebacterium aurimucosum ATCC 700975, complete genome
NC_012622.faa	2.70206	2.34716	0.641536	0.646146	0.0270638	0.0287616	0.0269371	0.00924518	A_Sulfolobales	A	Islandicus	Diverse	1	Sulfolobus islandicus Y.G.57.14 chromosome, complete genome
NC_012623.faa	2.81216	2.32908	0.643401	0.647067	0.0270591	0.0288846	0.027027	0.0093801	A_Sulfolobales	A	Islandicus	Diverse	1	Sulfolobus islandicus Y.N.15.51 chromosome, complete genome
NC_012632.faa	2.6924	2.28717	0.645339	0.649903	0.0267519	0.0280395	0.0271058	0.00944214	A_Sulfolobales	A	Islandicus	Diverse	1	Sulfolobus islandicus M.16.27 chromosome, complete genome
NC_012633.faa	1.27854	0.922416	0.670794	0.676006	0.0349413	0.0283364	0.0264772	0.0111911	AlphaProteobacteria	B	Mixed	Rickettsia	1	Rickettsia africae ESF-5 chromosome, complete genome
NC_012658.faa	3.97779	3.18631	0.708949	0.717799	0.0488525	0.0479928	0.0282586	0.0142134	Firmicutes	B	Botulinum	Clostridium	1	Clostridium botulinum Ba4 str. 657 chromosome, complete genome
NC_012659.faa	5.22742	4.09661	0.638641	0.646228	0.0319533	0.0213909	0.023873	0.00931441	Firmicutes	B	Cereus	Bacillus	1	Bacillus anthracis str. A0248, complete genome
NC_012660.faa	6.72254	5.94064	0.386544	0.394954	0.0768629	0.0565054	0.0284307	0.00803228	GammaProteobacteria	B	Mixed	Pseudomonas	1	Pseudomonas fluorescens SBW25 chromosome, complete genome
NC_012667.faa	1.08678	0.905448	0.522026	0.532519	0.0595266	0.0473253	0.0240057	0.00476958	GammaProteobacteria	B	Cholerae	Vibrio	2	Vibrio cholerae MJ-1236 chromosome 2, complete genome
NC_012668.faa	3.14958	2.75531	0.517714	0.52483	0.0598228	0.0470298	0.0241877	0.00474074	GammaProteobacteria	B	Cholerae	Vibrio	1	Vibrio cholerae MJ-1236 chromosome 1, complete sequence
NC_012669.faa	4.66918	4.3152	0.268185	0.268834	0.137553	0.118736	0.0383976	0.0148081	Actinobacteria	B	Mixed	Diverse	1	Beutenbergia cavernae DSM 12333 chromosome, complete genome
NC_012673.faa	2.99989	2.69244	0.508958	0.515374	0.0919021	0.0739097	0.0243992	0.00582992	Firmicutes	B	Mixed	Diverse	1	Exiguobacterium sp. AT1b chromosome, complete genome
NC_012686.faa	1.04435	0.924417	0.583549	0.587008	0.0513422	0.0476043	0.0246042	0.00637066	CV	B	Trachomatis	Chlamydia	1	Chlamydia trachomatis B/Jali20/OT chromosome, complete genome
NC_012687.faa	1.04428	0.925686	0.583604	0.586975	0.051382	0.0475911	0.0246257	0.00637481	CV	B	Trachomatis	Chlamydia	1	Chlamydia trachomatis B/TZ1A828/OT chromosome, complete genome
NC_012691.faa	3.47129	3.08259	0.502045	0.50973	0.0751951	0.0580402	0.0247166	0.00519877	GammaProteobacteria	B	Mixed	Diverse	1	Tolumonas auensis DSM 9187 chromosome, complete genome
NC_012695.faa	4.09858	3.58974	0.319243	0.322912	0.202275	0.172893	0.0329485	0.0146077	BetaProteobacteria	B	Mixed	Burkholderia	1	Burkholderia pseudomallei MSHR346 chromosome I, complete genome
NC_012704.faa	2.4468	2.12226	0.419071	0.425401	0.0426097	0.0317547	0.0274164	0.00571234	Actinobacteria	B	Mixed	Corynebacterium	1	Corynebacterium kroppenstedtii DSM 44385 chromosome, complete genome
NC_012721.faa	2.82733	2.28565	0.307563	0.312349	0.140909	0.1108	0.0338843	0.0137852	BetaProteobacteria	B	Mixed	Burkholderia	2	Burkholderia glumae BGR1 chromosome 2, complete sequence
NC_012724.faa	3.90651	3.20341	0.314945	0.318887	0.145317	0.110439	0.0323451	0.0133966	BetaProteobacteria	B	Mixed	Burkholderia	1	Burkholderia glumae BGR1 chromosome 1, complete sequence
NC_012726.faa	2.58665	2.26712	0.644392	0.649977	0.0261173	0.0273719	0.0269857	0.0093896	A_Sulfolobales	A	Islandicus	Diverse	1	Sulfolobus islandicus M.16.4 chromosome, complete genome
NC_012730.faa	1.28849	0.87117	0.668401	0.674389	0.0353668	0.0281229	0.0263105	0.0110632	AlphaProteobacteria	B	Mixed	Rickettsia	1	Rickettsia peacockii str. Rustic, complete genome
NC_012731.faa	5.24852	4.69178	0.412682	0.423233	0.077715	0.0617673	0.0263009	0.00733741	GammaProteobacteria	B	Kpneumoniae	Klebsiella	1	Klebsiella pneumoniae NTUH-K2044 chromosome, complete genome
NC_012751.faa	2.11033	1.69701	0.590038	0.596768	0.0581418	0.050795	0.0227126	0.00750574	GammaProteobacteria	B	Mixed	Diverse	1	Candidatus Hamiltonella defensa 5AT (Acyrthosiphon pisum), complete genome
NC_012759.faa	4.57816	3.89924	0.480314	0.492093	0.0718106	0.0550869	0.0243967	0.00516803	GammaProteobacteria	B	Coli	Escherichia	1	Escherichia coli BW2952 chromosome, complete genome
NC_012778.faa	2.14419	1.95459	0.620378	0.622873	0.0690923	0.0536882	0.0234893	0.00896875	Firmicutes	B	Mixed	Diverse	1	Eubacterium eligens ATCC 27750 chromosome, complete genome
NC_012779.faa	3.81231	3.1942	0.412314	0.425633	0.0671862	0.0503738	0.0266534	0.00706973	GammaProteobacteria	B	Mixed	Diverse	1	Edwardsiella ictaluri 93-146 chromosome, complete genome
NC_012781.faa	3.44969	3.11442	0.57821	0.585188	0.0559388	0.0455031	0.0224903	0.00707395	Firmicutes	B	Mixed	Diverse	1	Eubacterium rectale ATCC 33656, complete genome
NC_012785.faa	2.30213	2.02968	0.584546	0.58454	0.0519758	0.048047	0.0259684	0.00720323	Thermotogae	B	Mixed	Diverse	1	Kosmotoga olearia TBF 19.5.1, complete genome
NC_012791.faa	5.62635	5.18038	0.3183	0.323661	0.121822	0.0949673	0.0316814	0.012359	BetaProteobacteria	B	Mixed	Diverse	1	Variovorax paradoxus S110 chromosome 1, complete sequence
NC_012792.faa	1.12864	1.00332	0.321788	0.329508	0.107864	0.0859125	0.0324567	0.0118675	BetaProteobacteria	B	Mixed	Diverse	2	Variovorax paradoxus S110 chromosome 2, complete genome
NC_012793.faa	3.46462	2.76643	0.565624	0.571604	0.0901086	0.0703483	0.0234212	0.00747048	Firmicutes	B	Mixed	Geobacillus	1	Geobacillus sp. WCH70 chromosome, complete genome
NC_012796.faa	5.24805	4.5662	0.365266	0.372306	0.0756708	0.0591873	0.0304703	0.00947293	DeltaProteobacteria	B	Mixed	Desulfovibrio	1	Desulfovibrio magneticus RS-1, complete genome
NC_012803.faa	2.5011	2.22754	0.268423	0.270048	0.0836769	0.0580006	0.0370167	0.0139745	Actinobacteria	B	Mixed	Diverse	1	Micrococcus luteus NCTC 2665, complete genome
NC_012804.faa	2.04544	1.91599	0.458591	0.464385	0.0584306	0.053196	0.0276185	0.00567628	A_Thermococcales	A	Mixed	Thermococcus	1	Thermococcus gammatolerans EJ3 chromosome, complete genome
NC_012806.faa	0.846214	0.77145	0.709508	0.715098	0.0686159	0.0625955	0.028779	0.0142677	Tenericutes	B	Mixed	Mycoplasma	1	Mycoplasma conjunctivae HRC/581 chromosome, complete genome
NC_012808.faa	5.51132	4.52704	0.303974	0.312904	0.100362	0.0765823	0.0346328	0.012832	AlphaProteobacteria	B	Mixed	Methylobacterium	1	Methylobacterium extorquens AM1, complete genome
NC_012815.faa	1.93848	1.66358	0.385994	0.39518	0.0997232	0.0754334	0.0253891	0.00835161	Actinobacteria	B	Animalis	Bifidobacterium	1	Bifidobacterium animalis subsp. lactis DSM 10140 chromosome, complete genome
NC_012846.faa	2.34133	1.69615	0.599846	0.619428	0.0630591	0.0509846	0.0235062	0.00773772	AlphaProteobacteria	B	Mixed	Bartonella	1	Bartonella grahamii as4aup, complete genome
NC_012850.faa	4.76704	4.12225	0.379819	0.389125	0.120822	0.100625	0.02877	0.00932956	AlphaProteobacteria	B	Mixed	Diverse	1	Rhizobium leguminosarum bv. trifolii WSM1325 chromosome, complete genome
NC_012856.faa	3.64772	3.21238	0.358442	0.364417	0.104819	0.0828522	0.0296996	0.0100546	BetaProteobacteria	B	Mixed	Ralstonia	1	Ralstonia pickettii 12D chromosome 1, complete sequence
NC_012857.faa	1.32332	1.17093	0.349771	0.355454	0.103965	0.0841101	0.031301	0.0104348	BetaProteobacteria	B	Mixed	Ralstonia	2	Ralstonia pickettii 12D chromosome 2, complete sequence
NC_012880.faa	4.67945	3.98749	0.438004	0.449849	0.0771358	0.0628768	0.0260043	0.00628522	GammaProteobacteria	B	Mixed	Diverse	1	Dickeya dadantii Ech703 chromosome, complete genome
NC_012881.faa	4.28985	3.80386	0.519812	0.529072	0.0554156	0.047768	0.0238163	0.00455372	DeltaProteobacteria	B	Mixed	Desulfovibrio	1	Desulfovibrio salexigens DSM 2638 chromosome, complete genome
NC_012883.faa	1.8458	1.67024	0.593519	0.597987	0.0590886	0.0613704	0.0275499	0.00806593	A_Thermococcales	A	Mixed	Thermococcus	1	Thermococcus sibiricus MM 739, complete genome
NC_012891.faa	2.10634	1.8338	0.598153	0.604229	0.0498664	0.0380358	0.024195	0.00707209	Firmicutes	B	Mixed	Streptococcus	1	Streptococcus dysgalactiae subsp. equisimilis GGS_124 chromosome 1, complete sequence
NC_012892.faa	4.55895	3.97321	0.480336	0.491674	0.0717132	0.0552769	0.0242986	0.00516705	GammaProteobacteria	B	Coli	Escherichia	1	Escherichia coli BL21(DE3), complete genome
NC_012912.faa	4.81385	4.07822	0.441981	0.454827	0.074234	0.0586854	0.0258454	0.00609481	GammaProteobacteria	B	Mixed	Diverse	1	Dickeya zeae Ech1591 chromosome, complete genome
NC_012913.faa	2.31304	1.98457	0.568979	0.57769	0.0810495	0.0669166	0.0233896	0.00695222	GammaProteobacteria	B	Mixed	Diverse	1	Aggregatibacter aphrophilus NJ8700 chromosome, complete genome
NC_012914.faa	7.18493	6.32975	0.488264	0.497219	0.0707429	0.056303	0.0237333	0.00506969	Firmicutes	B	Mixed	Paenibacillus	1	Paenibacillus sp. JDR-2 chromosome, complete genome
NC_012917.faa	4.86291	4.20106	0.468043	0.480682	0.0685594	0.0529385	0.0252214	0.00523035	GammaProteobacteria	B	Mixed	Diverse	1	Pectobacterium carotovorum subsp. carotovorum PC1, complete genome
NC_012918.faa	4.74581	4.11144	0.382981	0.3953	0.0477035	0.0350834	0.0266532	0.00739751	DeltaProteobacteria	B	Mixed	Geobacter	1	Geobacter sp. M21 chromosome, complete genome
NC_012924.faa	2.0959	1.77774	0.58084	0.588932	0.0474288	0.0362041	0.0245119	0.00627055	Firmicutes	B	Suis	Streptococcus	1	Streptococcus suis SC84, complete genome
NC_012925.faa	2.00749	1.70491	0.578961	0.587005	0.0481835	0.0366176	0.0245686	0.00620842	Firmicutes	B	Suis	Streptococcus	1	Streptococcus suis P1/7, complete genome
NC_012926.faa	2.14623	1.80143	0.581383	0.589352	0.0473672	0.0360422	0.024438	0.00629471	Firmicutes	B	Suis	Streptococcus	1	Streptococcus suis BM407 chromosome, complete genome
NC_012943.faa	4.39825	4.04073	0.341324	0.343858	0.0646237	0.0535773	0.0334471	0.0102006	Actinobacteria	B	MTC	Mycobacterium	1	Mycobacterium tuberculosis KZN 1435, complete genome
NC_012947.faa	4.57094	3.94184	0.480513	0.491595	0.071916	0.055227	0.024383	0.00517064	GammaProteobacteria	B	Coli	Escherichia	1	Escherichia coli 'BL21-Gold(DE3)pLysS AG' chromosome, complete genome
NC_012960.faa	0.143795	0.131274	0.413288	0.416148	0.184204	0.166865	0.0380156	0.01037	AlphaProteobacteria	B	Mixed	Diverse	1	Candidatus Hodgkinia cicadicola Dsem chromosome, complete genome
NC_012962.faa	5.06481	4.2128	0.56483	0.578474	0.0421128	0.0332386	0.0227843	0.00554471	GammaProteobacteria	B	Mixed	Diverse	1	Photorhabdus asymbiotica subsp. asymbiotica ATCC 43949 chromosome, complete genome
NC_012967.faa	4.62981	4.01152	0.481239	0.492306	0.0713357	0.0551116	0.024269	0.0051416	GammaProteobacteria	B	Coli	Escherichia	1	Escherichia coli B str. REL606 chromosome, complete genome
NC_012968.faa	2.54757	2.28102	0.535644	0.544898	0.0698892	0.0594891	0.0252878	0.00541772	BetaProteobacteria	B	Mixed	Diverse	1	Methylotenera mobilis JLW8 chromosome, complete genome
NC_012969.faa	2.99551	2.73305	0.443628	0.451396	0.0896466	0.075955	0.0259063	0.00641523	BetaProteobacteria	B	Mixed	Diverse	1	Methylovorus glucosetrophus SIP3-4 chromosome, complete genome
NC_012971.faa	4.55895	3.9471	0.480523	0.491674	0.0716992	0.055277	0.0243277	0.00516406	GammaProteobacteria	B	Coli	Escherichia	1	Escherichia coli BL21(DE3) chromosome, complete genome
NC_012973.faa	1.57676	1.34261	0.600259	0.608408	0.120966	0.113292	0.026201	0.00965643	EpsilonProteobacteria	B	Pylori	Helicobacter	1	Helicobacter pylori B38 chromosome, complete genome
NC_012982.faa	3.45562	3.08795	0.541445	0.547699	0.0642904	0.0541041	0.0252977	0.00547941	AlphaProteobacteria	B	Mixed	Diverse	1	Hirschia baltica ATCC 49814 chromosome, complete genome
NC_012984.faa	3.19776	2.68652	0.542537	0.553391	0.0544605	0.039882	0.0244753	0.00501737	Firmicutes	B	Mixed	Lactobacillus	1	Lactobacillus plantarum JDM1, complete genome
NC_012985.faa	1.22733	0.958356	0.624338	0.635314	0.035721	0.0279258	0.0232793	0.00815947	AlphaProteobacteria	B	Mixed	Diverse	1	Candidatus Liberibacter asiaticus str. psy62 chromosome, complete genome
NC_012988.faa	5.94377	4.98125	0.31019	0.319121	0.0952052	0.0736074	0.0341448	0.0123991	AlphaProteobacteria	B	Mixed	Methylobacterium	1	Methylobacterium extorquens DM4, complete genome
NC_012997.faa	5.19316	4.49058	0.48304	0.491093	0.0528721	0.0442278	0.0247927	0.00442845	GammaProteobacteria	B	Mixed	Diverse	1	Teredinibacter turnerae T7901 chromosome, complete genome
NC_013008.faa	5.52814	4.72837	0.483656	0.494932	0.0670602	0.0524347	0.0239397	0.00499764	GammaProteobacteria	B	Coli	Escherichia	1	Escherichia coli O157:H7 str. TW14359 chromosome, complete genome
NC_013009.faa	0.879977	0.758793	0.583644	0.587287	0.0317568	0.0271989	0.0251861	0.00615206	AlphaProteobacteria	B	Mixed	Diverse	1	Neorickettsia risticii str. Illinois, complete genome
NC_013016.faa	2.14529	1.69435	0.463934	0.480528	0.115527	0.0994314	0.025	0.00677786	BetaProteobacteria	B	Meningitidis	Neisseria	1	Neisseria meningitidis alpha14 chromosome, complete genome
NC_013037.faa	6.96779	6.25465	0.474151	0.48455	0.0743713	0.0646594	0.0224307	0.00538395	BC	B	Mixed	Diverse	1	Dyadobacter fermentans DSM 18053 chromosome, complete genome
NC_013061.faa	5.16738	4.79656	0.572339	0.579511	0.0718389	0.0644683	0.0232565	0.00681822	BC	B	Mixed	Diverse	1	Pedobacter heparinus DSM 2366 chromosome, complete genome
NC_013062.faa	2.7681	2.50547	0.565061	0.573072	0.073403	0.0676645	0.0229977	0.00688946	BC	B	Mixed	Diverse	1	Flavobacteriaceae bacterium 3519-10, complete genome
NC_013093.faa	8.24814	7.19092	0.259799	0.262911	0.0881564	0.0582736	0.0382799	0.0146324	Actinobacteria	B	Mixed	Diverse	1	Actinosynnema mirum DSM 43827 chromosome, complete genome
NC_013118.faa	1.22032	1.06992	0.417762	0.426956	0.109836	0.0954725	0.0281658	0.00756764	AlphaProteobacteria	B	Mixed	Brucella	2	Brucella microti CCM 4915 chromosome 2, complete sequence
NC_013119.faa	2.11705	1.82211	0.41758	0.427747	0.113751	0.0980932	0.0277114	0.00765514	AlphaProteobacteria	B	Mixed	Brucella	1	Brucella microti CCM 4915 chromosome 1, complete genome
NC_013123.faa	0.276984	0.250044	0.775096	0.774048	0.0805016	0.081236	0.0369116	0.0203575	BC	B	Mixed	Diverse	1	Candidatus Sulcia muelleri SMDSEM, complete genome
NC_013124.faa	2.15816	1.92279	0.316263	0.317107	0.130628	0.114459	0.037418	0.012101	Actinobacteria	B	Mixed	Diverse	1	Acidimicrobium ferrooxidans DSM 10331 chromosome, complete genome
NC_013131.faa	10.4678	9.28825	0.297616	0.302329	0.0807256	0.0596468	0.0344871	0.0125938	Actinobacteria	B	Mixed	Diverse	1	Catenulispora acidiphila DSM 44928 chromosome, complete genome
NC_013132.faa	9.12735	8.07346	0.537911	0.547729	0.0442429	0.0343608	0.0220625	0.00473714	BC	B	Mixed	Diverse	1	Chitinophaga pinensis DSM 2588 chromosome, complete genome
NC_013156.faa	1.48506	1.31883	0.674036	0.677901	0.0700348	0.0678025	0.0297201	0.0127706	A_Methanococcales	A	Mixed	Diverse	1	Methanocaldococcus fervens AG86 chromosome, complete genome
NC_013158.faa	3.1168	2.74421	0.36283	0.371	0.124727	0.102766	0.0313251	0.0102806	A_Halobacteriales	A	Mixed	Diverse	1	Halorhabdus utahensis DSM 12940 chromosome, complete genome
NC_013159.faa	4.30835	3.74399	0.322419	0.326849	0.083257	0.0677997	0.0335183	0.0109272	Actinobacteria	B	Mixed	Diverse	1	Saccharomonospora viridis DSM 43017 chromosome, complete genome
NC_013161.faa	4.66981	3.97716	0.593585	0.601787	0.0494325	0.0373901	0.0240763	0.00700254	Cyanobacteria	B	Mixed	Cyanothece	1	Cyanothece sp. PCC 8802 chromosome, complete genome
NC_013162.faa	2.61293	2.25445	0.594255	0.60412	0.0338641	0.0257546	0.0228064	0.00670708	BC	B	Mixed	Diverse	1	Capnocytophaga ochracea DSM 7271 chromosome, complete genome
NC_013165.faa	3.16504	2.72236	0.390148	0.397884	0.0672163	0.0504716	0.0255427	0.00756426	Actinobacteria	B	Mixed	Diverse	1	Slackia heliotrinireducens DSM 20476 chromosome, complete genome
NC_013166.faa	2.85207	2.56653	0.557073	0.563129	0.0442625	0.0353825	0.0232466	0.00522073	GammaProteobacteria	B	Mixed	Diverse	1	Kangiella koreensis DSM 16069 chromosome, complete genome
NC_013169.faa	2.78502	2.47339	0.281925	0.283725	0.0800498	0.057813	0.0349927	0.0127829	Actinobacteria	B	Mixed	Diverse	1	Kytococcus sedentarius DSM 20547 chromosome, complete genome
NC_013170.faa	1.6178	1.41468	0.486675	0.490885	0.0539649	0.0412663	0.0265462	0.00458683	Actinobacteria	B	Mixed	Diverse	1	Cryptobacterium curtum DSM 15641 chromosome, complete genome
NC_013171.faa	1.88307	1.67238	0.634709	0.639312	0.0597414	0.0558433	0.027405	0.00972321	Firmicutes	B	Mixed	Diverse	1	Anaerococcus prevotii DSM 20548 chromosome, complete genome
NC_013172.faa	3.61499	3.22588	0.279041	0.279542	0.102815	0.0776893	0.0353558	0.0134782	Actinobacteria	B	Mixed	Diverse	1	Brachybacterium faecium DSM 4810 chromosome, complete genome
NC_013173.faa	3.94266	3.53383	0.403986	0.41353	0.0707897	0.0602148	0.0263264	0.00694138	DeltaProteobacteria	B	Mixed	Diverse	1	Desulfomicrobium baculatum DSM 4028, complete genome
NC_013174.faa	2.74965	2.47301	0.414664	0.415833	0.0638307	0.0554619	0.0303976	0.0061649	Actinobacteria	B	Mixed	Diverse	1	Jonesia denitrificans DSM 20603 chromosome, complete genome
NC_013192.faa	2.46561	2.0628	0.692096	0.703543	0.067446	0.0647052	0.0286992	0.0144442	Fusobacteria	B	Mixed	Diverse	1	Leptotrichia buccalis C-1013-b chromosome, complete genome
NC_013194.faa	5.05852	4.43603	0.356838	0.35889	0.0877996	0.0714776	0.0313292	0.00972319	BetaProteobacteria	B	Mixed	Diverse	1	Candidatus Accumulibacter phosphatis clade IIA str. UW-1 chromosome, complete genome
NC_013198.faa	3.01011	2.56044	0.525468	0.5331	0.0758903	0.0608803	0.0249268	0.00532043	Firmicutes	B	Mixed	Lactobacillus	1	Lactobacillus rhamnosus GG chromosome, complete genome
NC_013199.faa	2.9686	2.53359	0.525752	0.532557	0.0766589	0.0617398	0.0250759	0.00535287	Firmicutes	B	Mixed	Lactobacillus	1	Lactobacillus rhamnosus Lc 705 chromosome, complete genome
NC_013202.faa	3.11049	2.70404	0.33308	0.343709	0.149633	0.120216	0.0324384	0.0120211	A_Halobacteriales	A	Mixed	Diverse	1	Halomicrobium mukohataei DSM 12286 chromosome, complete genome
NC_013203.faa	1.54381	1.38174	0.536919	0.543134	0.0540451	0.0414009	0.0248171	0.00495716	Actinobacteria	B	Mixed	Diverse	1	Atopobium parvulum DSM 20469 chromosome, complete genome
NC_013204.faa	3.63226	3.15647	0.35146	0.357954	0.0927222	0.0724485	0.0290355	0.010094	Actinobacteria	B	Mixed	Diverse	1	Eggerthella lenta DSM 2243 chromosome, complete genome
NC_013205.faa	3.01876	2.66197	0.370737	0.376654	0.0829566	0.0685318	0.028482	0.00904377	Firmicutes	B	Mixed	Diverse	1	Alicyclobacillus acidocaldarius subsp. acidocaldarius DSM 446 chromosome, complete genome
NC_013209.faa	2.90749	2.60378	0.462253	0.469632	0.0983573	0.0851989	0.0272555	0.00621506	AlphaProteobacteria	B	Pasterurianus	Acetobacter	1	Acetobacter pasteurianus IFO 3283-01, complete genome
NC_013216.faa	4.54562	3.67186	0.572493	0.584452	0.0512426	0.0445133	0.0237884	0.00646839	Firmicutes	B	Mixed	Diverse	1	Desulfotomaculum acetoxidans DSM 771 chromosome, complete genome
NC_013222.faa	3.53038	3.23628	0.439314	0.447067	0.0770233	0.0643721	0.0236731	0.00628246	BC	B	Mixed	Diverse	1	Robiginitalea biformata HTCC2501 chromosome, complete genome
NC_013223.faa	2.8643	2.44065	0.419396	0.424599	0.0617518	0.0545958	0.0257722	0.00612799	DeltaProteobacteria	B	Mixed	Diverse	1	Desulfohalobium retbaense DSM 5692 chromosome, complete genome
NC_013235.faa	6.0603	5.28135	0.287768	0.290835	0.090582	0.0693249	0.0356498	0.0132733	Actinobacteria	B	Mixed	Diverse	1	Nakamurella multipartita DSM 44233 chromosome, complete genome
NC_013260.faa	2.75285	2.49405	0.409739	0.414184	0.045473	0.0365465	0.0279691	0.0062817	Other	B	Mixed	Diverse	1	Candidatus Methylomirabilis oxyfera, complete genome
NC_013282.faa	4.38446	3.87198	0.41524	0.42583	0.0991486	0.0818419	0.0257795	0.00795375	GammaProteobacteria	B	Mixed	Diverse	1	Cronobacter turicensis z3032 chromosome, complete genome
NC_013315.faa	4.11055	3.35946	0.703939	0.714368	0.0412486	0.0365702	0.0273965	0.0133016	Firmicutes	B	Mixed	Clostridium	1	Clostridium difficile CD196 chromosome, complete genome
NC_013316.faa	4.19134	3.41244	0.701763	0.71194	0.0396183	0.0352685	0.0273214	0.0131841	Firmicutes	B	Mixed	Clostridium	1	Clostridium difficile R20291 chromosome, complete genome
NC_013353.faa	5.44931	4.65	0.481904	0.493448	0.0676998	0.0524785	0.0239834	0.00503643	GammaProteobacteria	B	Coli	Escherichia	1	Escherichia coli O103:H2 str. 12009, complete genome
NC_013355.faa	2.12477	1.82957	0.517916	0.531711	0.0880883	0.079701	0.02534	0.0056385	AlphaProteobacteria	B	Mixed	Diverse	1	Zymomonas mobilis subsp. mobilis NCIMB 11163 chromosome, complete genome
NC_013361.faa	5.69724	4.83476	0.481346	0.493152	0.0675645	0.0524567	0.0239901	0.00503605	GammaProteobacteria	B	Coli	Escherichia	1	Escherichia coli O26:H11 str. 11368 chromosome, complete genome
NC_013364.faa	5.37108	4.52614	0.481871	0.493829	0.0681256	0.0527213	0.0240136	0.00505292	GammaProteobacteria	B	Coli	Escherichia	1	Escherichia coli O111:H- str. 11128, complete genome
NC_013406.faa	7.12167	6.10464	0.475237	0.487605	0.0677218	0.0543793	0.0232675	0.00512724	Firmicutes	B	Mixed	Paenibacillus	1	Paenibacillus sp. Y412MC10 chromosome, complete genome
NC_013407.faa	1.74633	1.48334	0.673229	0.685106	0.0526505	0.0543935	0.0294984	0.012598	A_Methanococcales	A	Mixed	Diverse	1	Methanocaldococcus vulcanius M7 chromosome, complete genome
NC_013410.faa	3.84264	3.48871	0.511066	0.519482	0.0744318	0.0584909	0.0222087	0.00518971	Acidobacteria	B	Mixed	Diverse	1	Fibrobacter succinogenes subsp. succinogenes S85 chromosome, complete genome
NC_013411.faa	3.62284	3.01454	0.4663	0.47578	0.131438	0.107965	0.0248968	0.00709914	Firmicutes	B	Mixed	Geobacillus	1	Geobacillus sp. Y412MC61 chromosome, complete genome
NC_013416.faa	2.10576	1.83717	0.543861	0.554469	0.10376	0.0865273	0.0238002	0.00676025	GammaProteobacteria	B	Mixed	Diverse	1	Aggregatibacter actinomycetemcomitans D11S-1 chromosome, complete genome
NC_013418.faa	0.636994	0.598137	0.716323	0.717891	0.0856712	0.08288	0.0289936	0.015246	BC	B	Mixed	Diverse	1	Blattabacterium sp. (Periplaneta americana) str. BPLAN, complete genome
NC_013421.faa	5.06389	4.26805	0.482246	0.495226	0.0602951	0.0456329	0.0246733	0.00473981	GammaProteobacteria	B	Mixed	Diverse	1	Pectobacterium wasabiae WPP163 chromosome, complete genome
NC_013422.faa	2.58289	2.29011	0.445105	0.452864	0.0812325	0.0706793	0.0265105	0.00590797	GammaProteobacteria	B	Mixed	Diverse	1	Halothiobacillus neapolitanus c2 chromosome, complete genome
NC_013440.faa	9.44631	8.31217	0.300768	0.305166	0.104642	0.083601	0.0337559	0.0133988	DeltaProteobacteria	B	Mixed	Diverse	1	Haliangium ochraceum DSM 14365 chromosome, complete genome
NC_013441.faa	5.2086	4.51657	0.325829	0.329276	0.103705	0.0866765	0.0328909	0.0112997	Actinobacteria	B	Mixed	Diverse	1	Gordonia bronchialis DSM 43247 chromosome, complete genome
NC_013446.faa	5.37364	4.64503	0.374404	0.38561	0.100094	0.0808564	0.0294056	0.00908469	BetaProteobacteria	B	Mixed	Diverse	1	Comamonas testosteroni CNB-2 chromosome, complete genome
NC_013450.faa	2.8244	2.35705	0.664918	0.671624	0.0349572	0.0203761	0.0235497	0.0105278	Firmicutes	B	Aureus	Staphylococcus	1	Staphylococcus aureus subsp. aureus ED98, complete genome
NC_013454.faa	0.63685	0.606519	0.727488	0.728583	0.0804664	0.0764274	0.0291702	0.0159096	BC	B	Mixed	Diverse	1	Blattabacterium sp. (Blattella germanica) str. Bge, complete genome
NC_013456.faa	3.25958	2.77528	0.542531	0.551212	0.0462957	0.0342067	0.0236515	0.00475924	GammaProteobacteria	B	Mixed	Vibrio	1	Vibrio sp. Ex25 chromosome 1, complete sequence
NC_013457.faa	1.82944	1.57519	0.539925	0.550523	0.0478878	0.0369574	0.0233435	0.00470951	GammaProteobacteria	B	Mixed	Vibrio	2	Vibrio sp. Ex25 chromosome 2, complete genome
NC_013501.faa	3.2616	2.99222	0.347627	0.354629	0.0781575	0.0517319	0.031071	0.00998534	BC	B	Mixed	Diverse	1	Rhodothermus marinus DSM 4252 chromosome, complete genome
NC_013504.faa	1.75599	1.55888	0.65074	0.655143	0.043287	0.0329486	0.0238842	0.00977072	Firmicutes	B	Mixed	Lactobacillus	1	Lactobacillus johnsonii FI9785 chromosome, complete genome
NC_013508.faa	3.76046	3.21396	0.390462	0.402656	0.077822	0.0596665	0.0276536	0.00837927	GammaProteobacteria	B	Mixed	Diverse	1	Edwardsiella tarda EIB202 chromosome, complete genome
NC_013510.faa	5.63902	4.72072	0.277811	0.28358	0.0718259	0.0387578	0.0354486	0.0136395	Actinobacteria	B	Mixed	Diverse	1	Thermomonospora curvata DSM 43183 chromosome, complete genome
NC_013511.faa	0.665445	0.587055	0.726203	0.728818	0.0627193	0.0568286	0.0299339	0.0156318	Tenericutes	B	Mixed	Mycoplasma	1	Mycoplasma hominis ATCC 23114 chromosome, complete genome
NC_013512.faa	2.30635	2.13679	0.606481	0.610302	0.0628296	0.0532284	0.0247327	0.00832726	EpsilonProteobacteria	B	Mixed	Diverse	1	Sulfurospirillum deleyianum DSM 6946 chromosome, complete genome
NC_013515.faa	1.66258	1.45853	0.738027	0.736854	0.0448009	0.0458183	0.0304858	0.0158096	Fusobacteria	B	Mixed	Diverse	1	Streptobacillus moniliformis DSM 12112 chromosome, complete genome
NC_013517.faa	4.41884	3.80207	0.653087	0.665484	0.0614587	0.0630325	0.0271775	0.0117146	Fusobacteria	B	Mixed	Diverse	1	Sebaldella termitidis ATCC 33386 chromosome, complete genome
NC_013520.faa	2.13214	1.85732	0.603275	0.613707	0.0294923	0.0147454	0.0233959	0.00685716	Firmicutes	B	Mixed	Diverse	1	Veillonella parvula DSM 2008 chromosome, complete genome
NC_013521.faa	4.25341	3.83375	0.279014	0.281135	0.129706	0.107319	0.0367613	0.0137503	Actinobacteria	B	Mixed	Diverse	1	Sanguibacter keddieii DSM 10542 chromosome, complete genome
NC_013522.faa	1.84847	1.70707	0.356209	0.362074	0.094377	0.0807268	0.0296608	0.0103372	Synergistetes	B	Mixed	Diverse	1	Thermanaerovibrio acidaminovorans DSM 6589 chromosome, complete genome
NC_013523.faa	2.74103	2.3661	0.316871	0.318972	0.0698312	0.0487194	0.0327696	0.0111788	Chloroflexi	B	Mixed	Diverse	1	Sphaerobacter thermophilus DSM 20745 chromosome 1, complete sequence
NC_013524.faa	1.25273	1.06185	0.315883	0.318762	0.0685498	0.0453828	0.0328446	0.0112089	Chloroflexi	B	Mixed	Diverse	2	Sphaerobacter thermophilus DSM 20745 chromosome 2, complete sequence
NC_013525.faa	2.02695	1.85613	0.517783	0.519272	0.0434424	0.0394566	0.0254427	0.00446418	Other	B	Mixed	Diverse	1	Thermobaculum terrenum ATCC BAA-798 chromosome 1, complete sequence
NC_013526.faa	1.07463	0.961908	0.353737	0.362423	0.0539425	0.0371758	0.0293833	0.00891364	Other	B	Mixed	Diverse	2	Thermobaculum terrenum ATCC BAA-798 chromosome 2, complete sequence
NC_013530.faa	3.74278	3.40846	0.272623	0.275124	0.110967	0.08915	0.0376146	0.0141224	Actinobacteria	B	Mixed	Diverse	1	Xylanimonas cellulosilytica DSM 15894 chromosome, complete genome
NC_013532.faa	1.20681	1.01639	0.499726	0.500151	0.0269241	0.0255488	0.0256649	0.00411121	AlphaProteobacteria	B	Mixed	Diverse	1	Anaplasma centrale str. Israel chromosome, complete genome
NC_013552.faa	1.41346	1.27867	0.51927	0.527286	0.0708866	0.0618891	0.0243802	0.00517401	Chloroflexi	B	Mixed	Diverse	1	Dehalococcoides sp. VS chromosome, complete genome
NC_013592.faa	4.81839	4.11558	0.451099	0.463609	0.0646612	0.0503479	0.0258187	0.0054976	GammaProteobacteria	B	Mixed	Diverse	1	Dickeya dadantii Ech586 chromosome, complete genome
NC_013595.faa	10.3413	8.87195	0.285713	0.291334	0.0709657	0.0458201	0.0351636	0.0128776	Actinobacteria	B	Mixed	Diverse	1	Streptosporangium roseum DSM 43021 chromosome, complete genome
NC_013642.faa	1.80982	1.68968	0.536606	0.538592	0.109049	0.105788	0.0269254	0.00759801	Thermotogae	B	Mixed	Thermotoga	1	Thermotoga naphthophila RKU-10, complete genome
NC_013654.faa	4.71734	4.17553	0.482399	0.492616	0.0705786	0.0548104	0.0244264	0.00510188	GammaProteobacteria	B	Coli	Escherichia	1	Escherichia coli SE15, complete genome
NC_013656.faa	2.59814	2.19872	0.641972	0.650897	0.064578	0.0506267	0.0249276	0.00996853	Firmicutes	B	Lactis	Lactococcus	1	Lactococcus lactis subsp. lactis KF147 chromosome, complete genome
NC_013665.faa	2.95763	2.57578	0.430352	0.450831	0.0447101	0.0361953	0.0242911	0.00573297	A_Methanomicrobia	A	Mixed	Diverse	1	Methanocella paludicola SANAE chromosome, complete genome
NC_013714.faa	2.63637	2.27158	0.406838	0.414633	0.0891168	0.0709186	0.0254626	0.00733001	Actinobacteria	B	Mixed	Bifidobacterium	1	Bifidobacterium dentium Bd1 chromosome, complete genome
NC_013715.faa	2.2646	2.19592	0.390289	0.403777	0.0430636	0.0256346	0.0290996	0.00706566	Actinobacteria	B	Mixed	Diverse	1	Rothia mucilaginosa DY-18 chromosome, complete genome
NC_013716.faa	5.34666	4.52546	0.440771	0.452778	0.0827306	0.0662355	0.0250295	0.00648366	GammaProteobacteria	B	Mixed	Diverse	1	Citrobacter rodentium ICC168, complete genome
NC_013720.faa	6.1962	5.31402	0.420907	0.425353	0.0933937	0.0764734	0.0270903	0.00706376	Planctomycetes	B	Mixed	Diverse	1	Pirellula staleyi DSM 6068 chromosome, complete genome
NC_013721.faa	1.61755	1.37521	0.57221	0.579837	0.0709483	0.0553067	0.0236999	0.00652754	Actinobacteria	B	Mixed	Diverse	1	Gardnerella vaginalis 409-05 chromosome, complete genome
NC_013722.faa	3.7687	3.30831	0.365294	0.370234	0.0923717	0.0766712	0.0308765	0.00959802	GammaProteobacteria	B	Mixed	Xanthomonas	1	Xanthomonas albilineans GPE PC73 chromosome, complete genome
NC_013729.faa	7.57949	6.79885	0.291462	0.294321	0.103283	0.0800108	0.0345043	0.0130098	Actinobacteria	B	Mixed	Diverse	1	Kribbella flavida DSM 17836 chromosome, complete genome
NC_013730.faa	8.07876	7.04968	0.48682	0.498072	0.0461943	0.035627	0.0232034	0.00407493	BC	B	Mixed	Diverse	1	Spirosoma linguale DSM 74 chromosome, complete genome
NC_013739.faa	6.35937	5.97499	0.270656	0.272666	0.176889	0.152363	0.0381281	0.0159212	Actinobacteria	B	Mixed	Diverse	1	Conexibacter woesei DSM 14684 chromosome, complete genome
NC_013740.faa	2.32977	2.02357	0.428456	0.441573	0.140578	0.105447	0.0244593	0.00821535	Firmicutes	B	Mixed	Diverse	1	Acidaminococcus fermentans DSM 20731 chromosome, complete genome
NC_013741.faa	1.56062	1.43955	0.576891	0.579916	0.0437054	0.0404256	0.0274143	0.00733508	A_Other	A	Mixed	Diverse	1	Archaeoglobus profundus DSM 5631 chromosome, complete genome
NC_013743.faa	3.88904	3.27304	0.330683	0.341666	0.180414	0.151968	0.0326963	0.0128791	A_Halobacteriales	A	Mixed	Diverse	1	Haloterrigena turkmenica DSM 5511 chromosome, complete genome
NC_013766.faa	3.03229	2.71043	0.615753	0.620449	0.0493442	0.0383004	0.0246094	0.00857594	Firmicutes	B	Monocytogenes	Listeria	1	Listeria monocytogenes 08-5578 chromosome, complete genome
NC_013768.faa	2.99905	2.67988	0.615611	0.62035	0.0493686	0.038231	0.0246208	0.00855901	Firmicutes	B	Monocytogenes	Listeria	1	Listeria monocytogenes 08-5923, complete genome
NC_013769.faa	2.72203	2.3115	0.643006	0.647462	0.0269474	0.0284336	0.0270775	0.0093307	A_Sulfolobales	A	Islandicus	Diverse	1	Sulfolobus islandicus L.D.8.5 chromosome, complete genome
NC_013771.faa	1.44381	1.16421	0.669334	0.688832	0.0349435	0.0247411	0.0254769	0.0104908	Cyanobacteria	B	Mixed	Diverse	1	Cyanobacterium UCYN-A, complete genome
NC_013790.faa	2.9372	2.29463	0.635699	0.67359	0.0601256	0.0508521	0.0260873	0.00922141	A_Methanobacteria	A	Mixed	Diverse	1	Methanobrevibacter ruminantium M1 chromosome, complete genome
NC_013791.faa	3.859	3.30451	0.592879	0.597326	0.0356874	0.02651	0.0241231	0.00687759	Firmicutes	B	Mixed	Bacillus	1	Bacillus pseudofirmus OF4 chromosome, complete genome
NC_013798.faa	2.35091	2.04094	0.617499	0.623639	0.0618396	0.0461736	0.0244836	0.00840113	Firmicutes	B	Mixed	Streptococcus	1	Streptococcus gallolyticus UCN34 chromosome, complete genome
NC_013799.faa	1.74314	1.67288	0.55867	0.559997	0.09385	0.0918636	0.0262785	0.00726969	Aquificae	B	Mixed	Diverse	1	Hydrogenobacter thermophilus TK-6, complete genome
NC_013849.faa	2.19627	1.99864	0.552904	0.558646	0.0806814	0.0786419	0.0280748	0.00774613	A_Other	A	Mixed	Diverse	1	Ferroglobus placidus DSM 10642 chromosome, complete genome
NC_013850.faa	5.4585	4.80835	0.412192	0.424219	0.0778385	0.0609908	0.0264671	0.00732831	GammaProteobacteria	B	Mixed	Klebsiella	1	Klebsiella variicola At-22 chromosome, complete genome
NC_013851.faa	3.5269	3.19733	0.350603	0.356274	0.103309	0.0793351	0.0306076	0.0101449	GammaProteobacteria	B	Mixed	Diverse	1	Allochromatium vinosum DSM 180 chromosome, complete genome
NC_013853.faa	2.14661	1.86802	0.592556	0.600208	0.0516081	0.0410821	0.0242662	0.00686946	Firmicutes	B	Mixed	Streptococcus	1	Streptococcus mitis B6, complete genome
NC_013854.faa	3.3114	2.86052	0.314855	0.322398	0.100723	0.0728251	0.0328946	0.0121444	AlphaProteobacteria	B	Mixed	Diverse	1	Azospirillum sp. B510 chromosome, complete genome
NC_013861.faa	4.07733	3.45458	0.623285	0.628883	0.042938	0.03606	0.0230876	0.00836913	GammaProteobacteria	B	Mixed	Legionella	1	Legionella longbeachae NSW150 chromosome, complete genome
NC_013887.faa	1.76094	1.53879	0.674898	0.679582	0.0735801	0.069367	0.0296288	0.0125528	A_Methanococcales	A	Mixed	Diverse	1	Methanocaldococcus sp. FS406-22 chromosome, complete genome
NC_013889.faa	2.7448	2.46647	0.337071	0.341285	0.0722733	0.0474139	0.0307414	0.010302	GammaProteobacteria	B	Mixed	Diverse	1	Thioalkalivibrio sp. K90mix chromosome, complete genome
NC_013890.faa	1.36015	1.22463	0.519	0.526855	0.0679316	0.0591751	0.024551	0.00507214	Chloroflexi	B	Mixed	Diverse	1	Dehalococcoides sp. GT chromosome, complete genome
NC_013891.faa	2.79764	2.48922	0.622087	0.626174	0.0498314	0.0384829	0.0247498	0.00888046	Firmicutes	B	Mixed	Listeria	1	Listeria seeligeri serovar 1/2b str. SLCC3954 chromosome, complete genome
NC_013892.faa	4.2255	3.61825	0.536781	0.550324	0.0529283	0.0421567	0.0228121	0.00493283	GammaProteobacteria	B	Mixed	Diverse	1	Xenorhabdus bovienii SS-2004 chromosome, complete genome
NC_013893.faa	2.65837	2.25429	0.65606	0.661319	0.0346113	0.0207801	0.0231106	0.0099243	Firmicutes	B	Mixed	Staphylococcus	1	Staphylococcus lugdunensis HKU09-01 chromosome, complete genome
NC_013894.faa	1.50058	1.44406	0.529874	0.530695	0.0897019	0.0871991	0.026774	0.00645149	Aquificae	B	Mixed	Diverse	1	Thermocrinis albus DSM 14484 chromosome, complete genome
NC_013895.faa	1.80975	1.61719	0.551853	0.557887	0.0645614	0.0537913	0.0240497	0.00597023	Firmicutes	B	Mixed	Clostridium	1	Clostridiales genomosp. BVAB3 str. UPII9-5 chromosome, complete genome
NC_013921.faa	2.45106	2.10211	0.657266	0.65855	0.0477314	0.0472365	0.0269875	0.0112124	Firmicutes	B	Mixed	Thermoanaerobacter	1	Thermoanaerobacter italicus Ab9 chromosome, complete genome
NC_013922.faa	3.75186	3.15062	0.374368	0.385792	0.12964	0.102181	0.0311283	0.0100356	A_Halobacteriales	A	Mixed	Diverse	1	Natrialba magadii ATCC 43099 chromosome, complete genome
NC_013928.faa	2.01359	1.72765	0.62487	0.631534	0.0569264	0.0441519	0.0244903	0.00864925	Firmicutes	B	Mixed	Streptococcus	1	Streptococcus mutans NN2025, complete genome
NC_013929.faa	10.1487	8.78569	0.282404	0.285472	0.0710207	0.048344	0.0351546	0.013066	Actinobacteria	B	Mixed	Streptomyces	1	Streptomyces scabiei 87.22 chromosome, complete genome
NC_013939.faa	2.23439	2.07779	0.689174	0.688817	0.055268	0.0516855	0.0282024	0.0128546	Deferribacteres	B	Mixed	Diverse	1	Deferribacter desulfuricans SSM1, complete genome
NC_013941.faa	5.38635	4.67914	0.484051	0.494769	0.0673775	0.0529573	0.0239718	0.00499	GammaProteobacteria	B	Coli	Escherichia	1	Escherichia coli O55:H7 str. CB9615 chromosome, complete genome
NC_013943.faa	3.22208	2.91506	0.568025	0.574634	0.046379	0.0384463	0.0234292	0.00605781	Deferribacteres	B	Mixed	Diverse	1	Denitrovibrio acetiphilus DSM 12809 chromosome, complete genome
NC_013946.faa	3.09746	2.79982	0.358811	0.366156	0.0684114	0.0520921	0.0317042	0.00936672	Deinococcus-Thermus	B	Mixed	Diverse	1	Meiothermus ruber DSM 1279 chromosome, complete genome
NC_013947.faa	6.84156	6.22259	0.313415	0.318661	0.0841039	0.0604043	0.0323994	0.0116625	Actinobacteria	B	Mixed	Diverse	1	Stackebrandtia nassauensis DSM 44728 chromosome, complete genome
NC_013948.faa	1.0067	0.884457	0.699052	0.703759	0.0654202	0.0566583	0.0283423	0.0132961	Tenericutes	B	Mixed	Mycoplasma	1	Mycoplasma agalactiae chromosome, complete genome
NC_013949.faa	1.5781	1.39462	0.571136	0.575347	0.138552	0.133021	0.0243594	0.00833884	EpsilonProteobacteria	B	Mixed	Helicobacter	1	Helicobacter mustelae 12198 chromosome, complete genome
NC_013956.faa	4.70337	4.12906	0.453576	0.463092	0.0746517	0.0628427	0.0255811	0.00575644	GammaProteobacteria	B	Mixed	Diverse	1	Pantoea ananatis LMG 20103 chromosome, complete genome
NC_013959.faa	3.00366	2.752	0.418105	0.424583	0.0852987	0.0704579	0.0258747	0.0069761	BetaProteobacteria	B	Mixed	Diverse	1	Sideroxydans lithotrophicus ES-1 chromosome, complete genome
NC_013960.faa	4.07943	3.50092	0.474838	0.48416	0.0472806	0.0410092	0.0261665	0.00431159	GammaProteobacteria	B	Mixed	Diverse	1	Nitrosococcus halophilus Nc4 chromosome, complete genome
NC_013961.faa	3.80557	3.25384	0.453202	0.463981	0.0773191	0.0636906	0.0255855	0.00591408	GammaProteobacteria	B	Mixed	Erwinia	1	Erwinia amylovora CFBP1430 chromosome, complete genome
NC_013967.faa	2.84776	2.46197	0.324935	0.333614	0.164921	0.13692	0.032851	0.0129858	A_Halobacteriales	A	Mixed	Diverse	1	Haloferax volcanii DS2 chromosome, complete genome
NC_013971.faa	3.80587	3.23949	0.453911	0.463998	0.076763	0.0636665	0.0255955	0.00587783	GammaProteobacteria	B	Mixed	Erwinia	1	Erwinia amylovora ATCC 49946 chromosome, complete genome
NC_014002.faa	2.01242	1.77578	0.564204	0.573818	0.0634685	0.0548613	0.0235843	0.00638212	A_Methanomicrobia	A	Mixed	Diverse	1	Methanohalophilus mahii DSM 5219 chromosome, complete genome
NC_014004.faa	0.243933	0.229956	0.778853	0.775069	0.0461066	0.0451068	0.0358718	0.0195212	BC	B	Mixed	Diverse	1	Candidatus Sulcia muelleri DMIN chromosome, complete genome
NC_014006.faa	3.51482	3.17722	0.346468	0.352416	0.105627	0.0866323	0.0313915	0.0107613	AlphaProteobacteria	B	Mixed	Diverse	1	Sphingobium japonicum UT26S chromosome 1, complete genome
NC_014010.faa	3.75077	2.48196	0.504042	0.463982	0.095673	0.0381647	0.0258415	0.00585058	CV	B	Mixed	Diverse	1	Coraliomargarita akajimensis DSM 45221 chromosome, complete genome
NC_014011.faa	2.75353	1.79755	0.542467	0.511463	0.0556795	0.0817491	0.0251068	0.00533115	AlphaProteobacteria	B	Mixed	Diverse	1	Candidatus Puniceispirillum marinum IMCC1322 chromosome, complete genome
NC_014012.faa	1.98059	4.06954	0.540743	0.546931	0.0281915	0.050855	0.0242321	0.00389352	Synergistetes	B	Mixed	Diverse	1	Aminobacterium colombiense DSM 12261 chromosome, complete genome
NC_014013.faa	4.9621	0.615729	0.333741	0.552837	0.115562	0.0220731	0.0321061	0.0115892	GammaProteobacteria	B	Mixed	Shewanella	1	Shewanella violacea DSS12 chromosome, complete genome
NC_014014.faa	0.681892	0.766008	0.725607	0.340635	0.0447844	0.0940404	0.0293794	0.0149018	AlphaProteobacteria	B	Mixed	Diverse	2	Sphingobium japonicum UT26S chromosome 2, complete genome
NC_014019.faa	0.934379	4.21827	0.608258	0.730463	0.0479311	0.0391423	0.0239043	0.00803713	Tenericutes	B	Mixed	Mycoplasma	1	Mycoplasma crocodyli MP145 chromosome, complete genome
NC_014029.faa	5.09713	3.67663	0.509253	0.617432	0.0514641	0.0366841	0.0245508	0.00438696	Firmicutes	B	Mixed	Bacillus	1	Bacillus megaterium QM B1551 chromosome, complete genome
NC_014032.faa	4.55359	3.17036	0.332749	0.523211	0.0511179	0.0392246	0.0297704	0.0100748	GammaProteobacteria	B	Pestis	Yersinia	1	Yersinia pestis Z176003 chromosome, complete genome
NC_014033.faa	3.61945	3.20834	0.510739	0.338824	0.0380659	0.0366227	0.0201947	0.0037939	Actinobacteria	B	Mixed	Diverse	1	Salinibacter ruber M8 chromosome, complete genome
NC_014034.faa	3.61956	3.38178	0.331217	0.523145	0.13929	0.0240492	0.0335837	0.012094	BC	B	Mixed	Prevotella	1	Prevotella ruminicola 23 chromosome, complete genome
NC_014039.faa	3.73896	2.21879	0.395818	0.334381	0.0438979	0.104867	0.0289183	0.00665316	AlphaProteobacteria	B	Mixed	Rhodobacter	1	Rhodobacter capsulatus SB 1003 chromosome, complete genome
NC_014041.faa	2.49533	4.47028	0.629021	0.398961	0.0467863	0.0350649	0.0234762	0.00923624	Actinobacteria	B	Acnes	Propionibacterium	1	Propionibacterium acnes SK137 chromosome, complete genome
NC_014098.faa	5.12819	2.87548	0.404389	0.637815	0.0672765	0.0412147	0.028251	0.00749279	BC	B	Mixed	Diverse	1	Zunongwangia profunda SM-A87 chromosome, complete genome
NC_014100.faa	3.38477	4.05316	0.317941	0.408859	0.101112	0.0578256	0.0327448	0.0120457	Firmicutes	B	Mixed	Diverse	1	Kyrpidia tusciae DSM 2912 chromosome, complete genome
NC_014103.faa	4.65562	4.17912	0.608969	0.323331	0.0475229	0.0757151	0.0239283	0.008054	AlphaProteobacteria	B	Mixed	Diverse	1	Caulobacter segnis ATCC 21756 chromosome, complete genome
NC_014106.faa	5.09745	1.8113	0.624325	0.618684	0.0504101	0.036198	0.0230597	0.00844892	Firmicutes	B	Mixed	Bacillus	1	Bacillus megaterium DSM 319 chromosome, complete genome
NC_014107.faa	2.04316	0.175089	0.46971	0.631224	0.0546391	0.0380246	0.0235337	0.00466036	Firmicutes	B	Mixed	Lactobacillus	1	Lactobacillus crispatus ST1, complete genome
NC_014109.faa	0.57439	0.464955	0.704984	0.715174	0.0807893	0.0772174	0.0297201	0.0140817	GammaProteobacteria	B	Mixed	Diverse	1	Candidatus Riesia pediculicola USDA chromosome, complete genome
NC_014117.faa	3.51894	3.01492	0.351809	0.359001	0.163491	0.133115	0.0299229	0.0119441	BetaProteobacteria	B	Mixed	Burkholderia	1	Burkholderia sp. CCGE1002 chromosome 1, complete sequence
NC_014118.faa	2.59397	2.18199	0.358467	0.367701	0.148502	0.121748	0.0303457	0.0113716	BetaProteobacteria	B	Mixed	Burkholderia	2	Burkholderia sp. CCGE1002 chromosome 2, complete sequence
NC_014119.faa	1.28282	1.0682	0.366589	0.373824	0.124353	0.103532	0.0299876	0.0103856	BetaProteobacteria	B	Mixed	Burkholderia	3	Burkholderia sp. CCGE1002 chromosome 3, complete sequence
NC_014121.faa	5.31458	4.67017	0.44071	0.452133	0.0692671	0.0523783	0.0249454	0.00593971	GammaProteobacteria	B	Mixed	Enterobacter	1	Enterobacter cloacae subsp. cloacae ATCC 13047 chromosome, complete genome
NC_014122.faa	1.32819	1.22717	0.6619	0.663815	0.140094	0.132201	0.0310177	0.012058	A_Methanococcales	A	Mixed	Diverse	1	Methanocaldococcus infernus ME chromosome, complete genome
NC_014125.faa	3.51633	3.08566	0.60958	0.616224	0.0514617	0.04439	0.023154	0.00785994	GammaProteobacteria	B	Pneumophila	Legionella	1	Legionella pneumophila 2300/99 Alcoy chromosome, complete genome
NC_014136.faa	2.00272	1.78246	0.614367	0.620004	0.0593161	0.0439006	0.0241892	0.00817692	Firmicutes	B	Mixed	Leuconostoc	1	Leuconostoc kimchii IMSNU 11154 chromosome, complete genome
NC_014147.faa	1.86329	1.6039	0.570647	0.583284	0.103435	0.0907163	0.023195	0.00732938	GammaProteobacteria	B	Mixed	Diverse	1	Moraxella catarrhalis RH4 chromosome, complete genome
NC_014148.faa	5.42307	4.57787	0.455935	0.463384	0.0812829	0.0725348	0.0255207	0.00543285	Planctomycetes	B	Mixed	Diverse	1	Planctomyces limnophilus DSM 3776 chromosome, complete genome
NC_014150.faa	3.2418	2.78767	0.709992	0.722486	0.0564067	0.0457695	0.0278846	0.0140999	Spirochaetes	B	Mixed	Diverse	1	Brachyspira murdochii DSM 12563 chromosome, complete genome
NC_014151.faa	4.12318	3.71711	0.25691	0.257064	0.138444	0.115925	0.0398008	0.0154703	Actinobacteria	B	Mixed	Diverse	1	Cellulomonas flavigena DSM 20109 chromosome, complete genome
NC_014152.faa	3.15742	2.70865	0.53356	0.541175	0.0717725	0.0645856	0.0247786	0.00592197	Firmicutes	B	Mixed	Diverse	1	Thermincola potens JR chromosome, complete genome
NC_014153.faa	3.39638	3.04024	0.355349	0.361206	0.0957455	0.0785019	0.0311864	0.0100955	BetaProteobacteria	B	Mixed	Diverse	1	Thiomonas intermedia K12 chromosome, complete genome
NC_014158.faa	4.37992	4.02095	0.312058	0.31587	0.0895424	0.073844	0.0346666	0.0118936	Actinobacteria	B	Mixed	Diverse	1	Tsukamurella paurometabola DSM 20162 chromosome, complete genome
NC_014160.faa	1.31659	1.19602	0.528646	0.532657	0.025932	0.0248499	0.0274293	0.0044172	A_Thermoprotei	A	Mixed	Diverse	1	Thermosphaera aggregans DSM 11486 chromosome, complete genome
NC_014165.faa	4.18998	3.49584	0.275218	0.275708	0.0830641	0.0565487	0.0350737	0.0137487	Actinobacteria	B	Mixed	Diverse	1	Thermobispora bispora DSM 43833 chromosome, complete genome
NC_014166.faa	3.19224	2.97219	0.713817	0.716391	0.0610262	0.0538941	0.0275526	0.0140179	EpsilonProteobacteria	B	Mixed	Diverse	1	Arcobacter nitrofigilis DSM 7299 chromosome, complete genome
NC_014168.faa	3.15753	2.84911	0.327831	0.332087	0.0682781	0.057997	0.0330753	0.0107836	Actinobacteria	B	Mixed	Diverse	1	Segniliparus rotundus DSM 44985 chromosome, complete genome
NC_014169.faa	2.47784	2.11869	0.391087	0.401851	0.0758354	0.0550881	0.0263281	0.00776519	Actinobacteria	B	Longum	Bifidobacterium	1	Bifidobacterium longum subsp. longum JDM301 chromosome, complete genome
NC_014171.faa	5.33009	4.28777	0.640752	0.647116	0.0313673	0.0209364	0.0238639	0.00943425	Firmicutes	B	Mixed	Bacillus	1	Bacillus thuringiensis BMB171 chromosome, complete genome
NC_014205.faa	1.58035	1.37755	0.628174	0.631617	0.0325316	0.0310299	0.0270559	0.00873098	Firmicutes	B	Mixed	Diverse	1	Staphylothermus hellenicus DSM 12710 chromosome, complete genome
NC_014206.faa	3.65081	2.92292	0.466584	0.475058	0.132655	0.10699	0.0250837	0.00713191	Firmicutes	B	Mixed	Geobacillus	1	Geobacillus sp. C56-T3 chromosome, complete genome
NC_014207.faa	3.05987	2.74633	0.564703	0.573649	0.0659237	0.055658	0.0249787	0.00609656	BetaProteobacteria	B	Mixed	Diverse	1	Methylotenera versatilis 301 chromosome, complete genome
NC_014209.faa	2.30609	1.99562	0.655133	0.656799	0.0486415	0.0480922	0.0270347	0.0111083	Firmicutes	B	Mixed	Thermoanaerobacter	1	Thermoanaerobacter mathranii subsp. mathranii str. A3 chromosome, complete genome
NC_014210.faa	5.76796	4.87611	0.270009	0.271708	0.0708476	0.0390401	0.0363284	0.0136412	Actinobacteria	B	Mixed	Diverse	1	Nocardiopsis dassonvillei subsp. dassonvillei DSM 43111 chromosome 1, complete genome
NC_014211.faa	0.775354	0.644928	0.276598	0.280103	0.0710493	0.0393617	0.0348275	0.0131902	Actinobacteria	B	Mixed	Diverse	2	Nocardiopsis dassonvillei subsp. dassonvillei DSM 43111 chromosome 2, complete sequence
NC_014212.faa	3.24939	2.86458	0.369936	0.376364	0.045199	0.0349118	0.0315216	0.0081865	Deinococcus-Thermus	B	Mixed	Diverse	1	Meiothermus silvanus DSM 9946 chromosome, complete genome
NC_014216.faa	3.09776	2.74829	0.388375	0.397137	0.0890346	0.0732926	0.0283067	0.00848296	Synergistetes	B	Mixed	Diverse	1	Desulfurivibrio alkaliphilus AHT2 chromosome, complete genome
NC_014217.faa	4.76502	4.21945	0.315704	0.321153	0.114204	0.0874888	0.0327564	0.0125054	AlphaProteobacteria	B	Mixed	Diverse	1	Starkeya novella DSM 506 chromosome, complete genome
NC_014218.faa	1.98615	1.72412	0.4632	0.468668	0.0633167	0.0462841	0.0275062	0.0050129	Actinobacteria	B	Mixed	Diverse	1	Arcanobacterium haemolyticum DSM 20595 chromosome, complete genome
NC_014219.faa	3.59249	3.10438	0.505707	0.5133	0.0747586	0.0627624	0.0235333	0.00532661	Firmicutes	B	Mixed	Bacillus	1	Bacillus selenitireducens MLS10 chromosome, complete genome
NC_014220.faa	2.40556	2.06794	0.484166	0.490106	0.0287864	0.0252476	0.0261436	0.00428165	Firmicutes	B	Mixed	Diverse	1	Syntrophothermus lipocalidus DSM 12680 chromosome, complete genome
NC_014221.faa	3.2604	2.85346	0.31286	0.31861	0.0786014	0.059121	0.0359795	0.012225	Deinococcus-Thermus	B	Mixed	Diverse	1	Truepera radiovictrix DSM 17093 chromosome, complete genome
NC_014222.faa	1.93639	1.54679	0.68702	0.714054	0.0291291	0.0235891	0.0275152	0.0129887	A_Methanococcales	A	Mixed	Methanococcus	1	Methanococcus voltae A3 chromosome, complete genome
NC_014225.faa	2.11631	1.99219	0.55693	0.562198	0.0849396	0.0773168	0.0229612	0.0067307	CV	B	Mixed	Diverse	1	Waddlia chondrophila WSU 86-1044 chromosome, complete genome
NC_014228.faa	4.43259	3.69568	0.546462	0.55848	0.0565974	0.0453181	0.0227146	0.00532148	GammaProteobacteria	B	Mixed	Diverse	1	Xenorhabdus nematophila ATCC 19061 chromosome, complete genome
NC_014230.faa	2.95296	2.72949	0.65671	0.661	0.0396539	0.0312193	0.0239595	0.00995554	BC	B	Mixed	Diverse	1	Croceibacter atlanticus HTCC2559 chromosome, complete genome
NC_014246.faa	2.14648	1.93183	0.441066	0.445867	0.0411825	0.0307874	0.0276562	0.00493536	Actinobacteria	B	Mixed	Diverse	1	Mobiluncus curtisii ATCC 43063 chromosome, complete genome
NC_014248.faa	5.3547	2.80693	0.596024	0.615514	0.0387413	0.0300669	0.0242408	0.00665536	Cyanobacteria	B	Mixed	Diverse	1	'Nostoc azollae' 0708 chromosome, complete genome
NC_014251.faa	2.08877	1.82831	0.593983	0.601646	0.0513601	0.0405442	0.0243064	0.00691064	Firmicutes	B	Pneumoniae	Streptococcus	1	Streptococcus pneumoniae TCH8431/19A chromosome, complete genome
NC_014253.faa	2.24232	1.88501	0.622601	0.633712	0.0478557	0.039851	0.0237112	0.00878498	A_Methanomicrobia	A	Mixed	Diverse	1	Methanohalobium evestigatum Z-7303 chromosome, complete genome
NC_014256.faa	1.674	1.53339	0.606409	0.612051	0.117088	0.110398	0.0261931	0.00985141	EpsilonProteobacteria	B	Pylori	Helicobacter	1	Helicobacter pylori B8 chromosome, complete genome
NC_014259.faa	4.15254	3.61753	0.602321	0.612679	0.0519316	0.0405374	0.023399	0.00736769	GammaProteobacteria	B	Mixed	Diverse	1	Acinetobacter oleivorans DR1 chromosome, complete genome
NC_014297.faa	2.80912	2.49284	0.339152	0.350403	0.134549	0.109215	0.0321133	0.0115568	A_Halobacteriales	A	Mixed	Diverse	1	Halalkalicoccus jeotgali B3 chromosome, complete genome
NC_014306.faa	5.10017	4.471	0.436801	0.448028	0.0867166	0.0677701	0.0259055	0.00655887	GammaProteobacteria	B	Mixed	Erwinia	1	Erwinia billingiae Eb661 chromosome, complete genome
NC_014307.faa	3.41739	2.98341	0.329125	0.335609	0.106684	0.0787795	0.030899	0.0116056	BetaProteobacteria	B	Mixed	Ralstonia	1	Ralstonia solanacearum CFBP2957 chromosome, complete genome
NC_014313.faa	3.63897	3.19637	0.386483	0.391876	0.14242	0.121468	0.02893	0.00970705	AlphaProteobacteria	B	Mixed	Diverse	1	Hyphomicrobium denitrificans ATCC 51888 chromosome, complete genome
NC_014314.faa	1.68651	1.47384	0.440062	0.449556	0.0608422	0.0499721	0.0261044	0.00581429	Chloroflexi	B	Mixed	Diverse	1	Dehalogenimonas lykanthroporepellens BL-DC-9 chromosome, complete genome
NC_014315.faa	3.32857	2.80215	0.489575	0.498825	0.0474819	0.0416938	0.0260719	0.00417851	GammaProteobacteria	B	Mixed	Diverse	1	Nitrosococcus watsonii C-113 chromosome, complete genome
NC_014318.faa	10.2367	9.13655	0.28188	0.287072	0.0981248	0.0720945	0.0355435	0.0137524	Actinobacteria	B	Mixed	Diverse	1	Amycolatopsis mediterranei U32 chromosome, complete genome
NC_014319.faa	1.95408	1.70339	0.627136	0.633368	0.0603472	0.0434229	0.0242724	0.00885104	Firmicutes	B	Mixed	Leuconostoc	1	Leuconostoc gasicomitatum LMG 18811, complete genome
NC_014323.faa	5.51389	4.87381	0.357354	0.365954	0.101796	0.0770945	0.0293841	0.00993736	BetaProteobacteria	B	Mixed	Diverse	1	Herbaspirillum seropedicae SmR1 chromosome, complete genome
NC_014328.faa	4.63007	3.90917	0.682236	0.688941	0.047612	0.0431941	0.0264011	0.0121915	Firmicutes	B	Mixed	Clostridium	1	Clostridium ljungdahlii DSM 13528 chromosome, complete genome
NC_014329.faa	2.33791	2.05541	0.471082	0.478148	0.0250343	0.0192447	0.027637	0.00333622	Actinobacteria	B	Pseudotuberculosis	Corynebacterium	1	Corynebacterium pseudotuberculosis FRC41 chromosome, complete genome
NC_014330.faa	2.58644	2.29391	0.711869	0.72103	0.0599215	0.0462356	0.0278667	0.0140142	Spirochaetes	B	Mixed	Diverse	1	Brachyspira pilosicoli 95/1000 chromosome, complete genome
NC_014334.faa	2.86185	2.42884	0.528626	0.534892	0.0792598	0.0634785	0.0249458	0.0054726	Firmicutes	B	Mixed	Lactobacillus	1	Lactobacillus casei str. Zhang chromosome, complete genome
NC_014335.faa	5.19605	4.37121	0.639945	0.646198	0.0315972	0.021403	0.0238597	0.00938923	Firmicutes	B	Cereus	Bacillus	1	Bacillus cereus biovar anthracis str. CI chromosome, complete genome
NC_014355.faa	4.31708	3.87399	0.407314	0.409734	0.0588032	0.0479236	0.0271254	0.0065928	Nitrospirae	B	Mixed	Diverse	1	Candidatus Nitrospira defluvii, complete genome
NC_014363.faa	2.0519	1.78207	0.348166	0.353025	0.0687295	0.0486566	0.029243	0.00919942	Actinobacteria	B	Mixed	Diverse	1	Olsenella uli DSM 7084 chromosome, complete genome
NC_014364.faa	4.65397	4.31215	0.505215	0.510349	0.0614044	0.0546896	0.0249462	0.00464359	Spirochaetes	B	Mixed	Spirochaeta	1	Spirochaeta smaragdinae DSM 11293 chromosome, complete genome
NC_014365.faa	3.65573	3.3094	0.337827	0.342965	0.104047	0.0837412	0.0311764	0.0113442	DeltaProteobacteria	B	Mixed	Diverse	1	Desulfarculus baarsii DSM 2075 chromosome, complete genome
NC_014366.faa	4.58746	4.1055	0.463084	0.467414	0.0680077	0.0610161	0.0257537	0.00527646	GammaProteobacteria	B	Mixed	Diverse	1	Gamma proteobacterium HdN1 chromosome, complete genome
NC_014370.faa	1.79641	1.4416	0.573896	0.590799	0.0349916	0.0207153	0.0211275	0.00540466	BC	B	Mixed	Prevotella	1	Prevotella melaninogenica ATCC 25845 chromosome I, complete sequence
NC_014371.faa	1.37187	1.0909	0.571661	0.589339	0.0325222	0.0195547	0.0209371	0.0052428	BC	B	Mixed	Prevotella	2	Prevotella melaninogenica ATCC 25845 chromosome II, complete sequence
NC_014374.faa	1.49645	1.35254	0.420938	0.427826	0.068141	0.0565296	0.0291757	0.00708368	A_Thermoprotei	A	Mixed	Diverse	1	Acidilobus saccharovorans 345-15 chromosome, complete genome
NC_014375.faa	3.44526	3.14189	0.311894	0.315773	0.0978791	0.0721634	0.0332767	0.0120425	AlphaProteobacteria	B	Mixed	Diverse	1	Brevundimonas subvibrioides ATCC 15264 chromosome, complete genome
NC_014376.faa	4.66287	4.05511	0.541442	0.549953	0.0784999	0.0720727	0.0228283	0.00625946	Firmicutes	B	Mixed	Clostridium	1	Clostridium saccharolyticum WM1 chromosome, complete genome
NC_014377.faa	2.28003	1.97765	0.521639	0.531799	0.0511388	0.0533548	0.0260542	0.00564417	Firmicutes	B	Mixed	Diverse	1	Thermosediminibacter oceani DSM 16646 chromosome, complete genome
NC_014378.faa	2.4696	2.12126	0.626622	0.633687	0.0595893	0.0497733	0.0268502	0.0093352	Firmicutes	B	Mixed	Diverse	1	Acetohalobium arabaticum DSM 5501 chromosome, complete genome
NC_014387.faa	3.5548	3.21343	0.592054	0.597875	0.0626058	0.0491298	0.0228844	0.0072454	Firmicutes	B	Mixed	Diverse	1	Butyrivibrio proteoclasticus B316 chromosome 1, complete genome
NC_014388.faa	0.302358	0.255108	0.593772	0.599561	0.0559373	0.0434007	0.0226309	0.00726633	Firmicutes	B	Mixed	Diverse	2	Butyrivibrio proteoclasticus B316 chromosome 2, complete genome
NC_014391.faa	7.02556	6.30046	0.268484	0.271779	0.0925916	0.065712	0.0375626	0.0144718	Actinobacteria	B	Mixed	Diverse	1	Micromonospora aurantiaca ATCC 27029 chromosome, complete genome
NC_014392.faa	2.53234	2.16186	0.64321	0.647567	0.0729504	0.069001	0.0264075	0.0105142	Firmicutes	B	Mixed	Caldicellulosiruptor	1	Caldicellulosiruptor obsidiansis OB47 chromosome, complete genome
NC_014393.faa	5.26222	4.33616	0.679613	0.687906	0.0370298	0.0322312	0.0260132	0.0115805	Firmicutes	B	Mixed	Clostridium	1	Clostridium cellulovorans 743B chromosome, complete genome
NC_014394.faa	3.16247	2.86433	0.465135	0.472452	0.075844	0.064025	0.0259992	0.00554512	BetaProteobacteria	B	Mixed	Diverse	1	Gallionella capsiferriformans ES-2 chromosome, complete genome
NC_014408.faa	1.6347	1.48674	0.502945	0.513506	0.0885005	0.0798646	0.0259773	0.00623882	A_Methanomicrobia	A	Mixed	Diverse	1	Methanothermobacter marburgensis str. Marburg chromosome, complete genome
NC_014410.faa	2.78575	2.38139	0.65417	0.658875	0.036159	0.0325061	0.0265074	0.0106528	Firmicutes	B	Mixed	Diverse	1	Thermoanaerobacterium thermosaccharolyticum DSM 571 chromosome, complete genome
NC_014414.faa	2.90264	2.61964	0.390432	0.393439	0.0803877	0.068217	0.0306157	0.00795864	AlphaProteobacteria	B	Mixed	Diverse	1	Parvularcula bermudensis HTCC2503 chromosome, complete genome
NC_014448.faa	0.839615	0.716931	0.735344	0.741165	0.0812338	0.0741138	0.0294642	0.0160784	Tenericutes	B	Mixed	Mycoplasma	1	Mycoplasma hyorhinis HUB-1 chromosome, complete genome
NC_014471.faa	1.87595	1.61813	0.639919	0.643134	0.0818363	0.0782709	0.0278681	0.0101079	A_Thermoprotei	A	Mixed	Diverse	1	Ignisphaera aggregans DSM 17230 chromosome, complete genome
NC_014472.faa	3.8683	3.51702	0.624859	0.630226	0.0487989	0.043851	0.0234035	0.00883919	BC	B	Mixed	Diverse	1	Maribacter sp. HTCC2170 chromosome, complete genome
NC_014479.faa	4.02768	3.55794	0.553922	0.561094	0.0753522	0.0647346	0.0236117	0.00655396	Firmicutes	B	Mixed	Bacillus	1	Bacillus subtilis subsp. spizizenii str. W23 chromosome, complete genome
NC_014483.faa	5.39488	4.6247	0.531798	0.542099	0.0388854	0.0293458	0.0232395	0.00456539	Firmicutes	B	Mixed	Paenibacillus	1	Paenibacillus polymyxa E681 chromosome, complete genome
NC_014484.faa	2.47264	2.32523	0.376484	0.381225	0.111891	0.0953738	0.0288312	0.0089299	Spirochaetes	B	Mixed	Spirochaeta	1	Spirochaeta thermophila DSM 6192 chromosome, complete genome
NC_014494.faa	2.13058	1.84154	0.596401	0.604872	0.0510263	0.0405005	0.0244069	0.00703295	Firmicutes	B	Pneumoniae	Streptococcus	1	Streptococcus pneumoniae AP200 chromosome, complete genome
NC_014497.faa	0.208564	0.187044	0.868015	0.864612	0.0580575	0.0627633	0.0533785	0.0288985	BetaProteobacteria	B	Mixed	Diverse	1	Candidatus Zinderia insecticola CARI chromosome, complete genome
NC_014498.faa	2.24004	1.91988	0.595654	0.604064	0.0509391	0.0398529	0.0242699	0.00699265	Firmicutes	B	Pneumoniae	Streptococcus	1	Streptococcus pneumoniae 670-6B chromosome, complete genome
NC_014499.faa	0.276511	0.251484	0.790535	0.788674	0.0567286	0.0566713	0.0376391	0.0209179	BC	B	Mixed	Diverse	1	Candidatus Sulcia muelleri CARI chromosome, complete genome
NC_014500.faa	4.9228	4.26463	0.423993	0.437037	0.0823458	0.0665505	0.0258714	0.00695092	GammaProteobacteria	B	Mixed	Diverse	1	Dickeya dadantii 3937 chromosome, complete genome
NC_014501.faa	6.09162	5.12683	0.589164	0.597774	0.0449953	0.0366134	0.0242665	0.00676206	Cyanobacteria	B	Mixed	Cyanothece	1	Cyanothece sp. PCC 7822 chromosome, complete genome
NC_014506.faa	2.1532	2.02694	0.644819	0.647642	0.0526797	0.0440869	0.0252289	0.0102485	EpsilonProteobacteria	B	Mixed	Diverse	1	Sulfurimonas autotrophica DSM 16294 chromosome, complete genome
NC_014507.faa	2.84329	2.49324	0.513845	0.526008	0.0636505	0.0599497	0.024424	0.00522809	A_Methanomicrobia	A	Mixed	Diverse	1	Methanoplanus petrolearius DSM 11571 chromosome, complete genome
NC_014532.faa	4.0613	3.5251	0.352526	0.363915	0.0809537	0.0567501	0.0303102	0.00955977	GammaProteobacteria	B	Mixed	Diverse	1	Halomonas elongata DSM 2581 chromosome, complete genome
NC_014537.faa	2.37414	2.13373	0.537359	0.545723	0.050164	0.0451484	0.0266823	0.00585674	A_Thermoprotei	A	Mixed	Diverse	1	Vulcanisaeta distributa DSM 14429 chromosome, complete genome
NC_014538.faa	2.45652	2.12337	0.65327	0.654809	0.0485757	0.0485199	0.027114	0.0109996	Firmicutes	B	Mixed	Thermoanaerobacter	1	Thermoanaerobacter sp. X513 chromosome, complete genome
NC_014539.faa	4.0771	3.45992	0.36061	0.365576	0.133217	0.110472	0.0304344	0.0109526	BetaProteobacteria	B	Mixed	Burkholderia	1	Burkholderia sp. CCGE1003 chromosome 1, complete sequence
NC_014540.faa	2.9665	2.56023	0.364723	0.370248	0.125305	0.10661	0.0310271	0.0106458	BetaProteobacteria	B	Mixed	Burkholderia	2	Burkholderia sp. CCGE1003 chromosome 2, complete sequence
NC_014541.faa	4.27916	3.8071	0.38876	0.397805	0.0717381	0.0490683	0.0274728	0.00784656	GammaProteobacteria	B	Mixed	Diverse	1	Ferrimonas balearica DSM 9799 chromosome, complete genome
NC_014550.faa	3.85926	3.20994	0.397309	0.407135	0.0671123	0.051293	0.0295401	0.00718078	Actinobacteria	B	Mixed	Arthrobacter	1	Arthrobacter arilaitensis Re117 chromosome, complete genome
NC_014551.faa	3.9802	3.46358	0.530239	0.539177	0.0923829	0.0802277	0.0237976	0.00647492	Firmicutes	B	Amyloliquefaciens	Bacillus	1	Bacillus amyloliquefaciens DSM 7, complete genome
NC_014552.faa	0.977524	0.840339	0.725886	0.73054	0.0671941	0.054943	0.0286731	0.0152535	Tenericutes	B	Mixed	Mycoplasma	1	Mycoplasma fermentans JER chromosome, complete genome
NC_014554.faa	3.25438	2.67426	0.542782	0.554234	0.0541149	0.0392605	0.0244507	0.00501124	Firmicutes	B	Mixed	Lactobacillus	1	Lactobacillus plantarum subsp. plantarum ST-III chromosome, complete genome
NC_014555.faa	1.62956	1.44851	0.603753	0.610576	0.119957	0.112108	0.0262086	0.00979296	EpsilonProteobacteria	B	Pylori	Helicobacter	1	Helicobacter pylori PeCan4 chromosome, complete genome
NC_014560.faa	1.65805	1.4832	0.604047	0.61101	0.117704	0.110868	0.0260444	0.00975229	EpsilonProteobacteria	B	Pylori	Helicobacter	1	Helicobacter pylori SJM180 chromosome, complete genome
NC_014562.faa	4.02499	3.48601	0.432755	0.444521	0.0921568	0.0722727	0.0261977	0.00694852	GammaProteobacteria	B	Mixed	Diverse	1	Pantoea vagans C9-1 chromosome, complete genome
NC_014614.faa	2.71546	2.43289	0.661837	0.667003	0.0581594	0.0523055	0.0263771	0.0109878	Firmicutes	B	Mixed	Clostridium	1	Clostridium sticklandii DSM 519 chromosome, complete genome
NC_014616.faa	2.18688	1.86698	0.363245	0.372416	0.094965	0.0719901	0.0268245	0.00937844	Actinobacteria	B	Mixed	Bifidobacterium	1	Bifidobacterium bifidum S17 chromosome, complete genome
NC_014618.faa	4.81405	4.27958	0.416524	0.429819	0.0838361	0.0672503	0.0256538	0.0073659	GammaProteobacteria	B	Mixed	Enterobacter	1	Enterobacter cloacae SCF1 chromosome, complete genome
NC_014622.faa	5.73182	4.86842	0.538189	0.547577	0.038231	0.0285019	0.0230937	0.00469353	Firmicutes	B	Mixed	Paenibacillus	1	Paenibacillus polymyxa SC2 chromosome, complete genome
NC_014623.faa	10.2608	9.35896	0.322353	0.325414	0.0559261	0.0424285	0.0313296	0.0103832	EpsilonProteobacteria	B	Mixed	Diverse	1	Stigmatella aurantiaca DW4/3-1 chromosome, complete genome
NC_014624.faa	4.31671	3.90421	0.51413	0.525025	0.0703823	0.062221	0.0232817	0.0053371	Firmicutes	B	Mixed	Diverse	1	Eubacterium limosum KIST612 chromosome, complete genome
NC_014625.faa	2.77608	2.43955	0.377618	0.382763	0.126735	0.103344	0.0312348	0.00984605	AlphaProteobacteria	B	Mixed	Diverse	1	Ketogulonicigenium vulgare Y25 chromosome, complete genome
NC_014632.faa	2.04646	1.75001	0.646105	0.654655	0.0573579	0.0595063	0.0273069	0.0108706	Fusobacteria	B	Mixed	Diverse	1	Ilyobacter polytropus DSM 2926 chromosome, complete genome
NC_014638.faa	2.21466	1.85319	0.363344	0.373336	0.0945543	0.0708488	0.026806	0.00937073	Actinobacteria	B	Mixed	Bifidobacterium	1	Bifidobacterium bifidum PRL2010 chromosome, complete genome
NC_014639.faa	4.16827	3.6029	0.558753	0.567807	0.0713116	0.0614468	0.0236973	0.0066489	Firmicutes	B	Mixed	Bacillus	1	Bacillus atrophaeus 1942 chromosome, complete genome
NC_014640.faa	7.01309	6.41425	0.33426	0.340124	0.0997179	0.0746046	0.0316195	0.0113898	BetaProteobacteria	B	Mixed	Diverse	1	Achromobacter xylosoxidans A8 chromosome, complete genome
NC_014643.faa	2.50603	2.14384	0.452054	0.463123	0.0337789	0.0232309	0.0265734	0.0042878	Actinobacteria	B	Mixed	Diverse	1	Rothia dentocariosa ATCC 17931 chromosome, complete genome
NC_014644.faa	1.66735	1.4591	0.579284	0.586369	0.0631668	0.0506003	0.0236639	0.00658085	Actinobacteria	B	Mixed	Diverse	1	Gardnerella vaginalis ATCC 14019 chromosome, complete genome
NC_014650.faa	3.84033	3.1449	0.550762	0.559838	0.107018	0.0874762	0.0236206	0.00740933	Firmicutes	B	Mixed	Geobacillus	1	Geobacillus sp. Y4.1MC1 chromosome, complete genome
NC_014652.faa	2.77068	2.45593	0.634834	0.638852	0.0740605	0.0708055	0.0260905	0.010046	Firmicutes	B	Mixed	Caldicellulosiruptor	1	Caldicellulosiruptor hydrothermalis 108 chromosome, complete genome
NC_014654.faa	2.61312	2.26504	0.662571	0.668386	0.0731793	0.0668686	0.0271307	0.0114817	Firmicutes	B	Mixed	Diverse	1	Halanaerobium hydrogeniformans chromosome, complete genome
NC_014655.faa	4.05965	3.6365	0.590806	0.595864	0.0406823	0.0371956	0.0228472	0.00671161	BC	B	Mixed	Diverse	1	Leadbetterella byssophila DSM 17132 chromosome, complete genome
NC_014656.faa	2.26594	1.91858	0.39011	0.40054	0.0772962	0.0548137	0.0266511	0.00785671	Actinobacteria	B	Longum	Bifidobacterium	1	Bifidobacterium longum subsp. longum BBMN68 chromosome, complete genome
NC_014657.faa	2.4289	2.1045	0.641656	0.645612	0.0718989	0.0688817	0.0263881	0.0104599	Firmicutes	B	Mixed	Caldicellulosiruptor	1	Caldicellulosiruptor owensensis OL chromosome, complete genome
NC_014658.faa	1.24334	1.15509	0.684009	0.68363	0.050419	0.0516292	0.0283322	0.0129079	A_Methanomicrobia	A	Mixed	Diverse	1	Methanothermus fervidus DSM 2088 chromosome, complete genome
NC_014659.faa	5.04317	4.55673	0.307327	0.311752	0.112602	0.0932096	0.0340873	0.0123579	Actinobacteria	B	Mixed	Diverse	1	Rhodococcus equi 103S, complete genome
NC_014664.faa	4.01447	3.40428	0.369223	0.377516	0.118863	0.10076	0.0300938	0.010158	AlphaProteobacteria	B	Mixed	Diverse	1	Rhodomicrobium vannielii ATCC 17100 chromosome, complete genome
NC_014666.faa	8.81578	7.5772	0.27309	0.27686	0.0884771	0.0657503	0.0377619	0.0142134	Actinobacteria	B	Mixed	Diverse	1	Frankia sp. EuI1c chromosome, complete genome
NC_014720.faa	2.84379	2.48017	0.644632	0.649041	0.0696379	0.0660567	0.0260205	0.0104766	Firmicutes	B	Mixed	Caldicellulosiruptor	1	Caldicellulosiruptor kronotskyensis 2002 chromosome, complete genome
NC_014721.faa	2.78647	2.34703	0.634337	0.639025	0.074692	0.0702614	0.0264406	0.0101768	Firmicutes	B	Mixed	Caldicellulosiruptor	1	Caldicellulosiruptor kristjanssonii 177R1B chromosome, complete genome
NC_014722.faa	2.75531	2.48022	0.383831	0.387898	0.0958056	0.0817294	0.0290819	0.00907274	BetaProteobacteria	B	Mixed	Burkholderia	1	Burkholderia rhizoxinica HKI 454 chromosome, complete genome
NC_014724.faa	2.0677	1.78805	0.610653	0.618046	0.0520942	0.0387315	0.0229035	0.00770863	Firmicutes	B	Mixed	Lactobacillus	1	Lactobacillus amylovorus GRL 1112 chromosome, complete genome
NC_014727.faa	2.12575	1.76162	0.487476	0.504423	0.0872961	0.0675499	0.0241107	0.00573702	Firmicutes	B	Mixed	Lactobacillus	1	Lactobacillus delbrueckii subsp. bulgaricus ND02 chromosome, complete genome
NC_014729.faa	2.82054	2.46912	0.380584	0.389364	0.131267	0.110926	0.0307605	0.00978616	A_Halobacteriales	A	Mixed	Diverse	1	Halogeometricum borinquense DSM 11551 chromosome, complete genome
NC_014733.faa	2.86239	2.57219	0.437059	0.445619	0.093819	0.0779846	0.0261383	0.00670075	BetaProteobacteria	B	Mixed	Diverse	1	Methylovorus sp. MP688 chromosome, complete genome
NC_014734.faa	3.6855	3.21033	0.600655	0.611433	0.0405423	0.0330955	0.0229986	0.00732019	BC	B	Mixed	Diverse	1	Paludibacter propionicigenes WB4 chromosome, complete genome
NC_014738.faa	2.15512	1.93383	0.642861	0.649899	0.0390809	0.0356588	0.0240317	0.00964914	BC	B	Mixed	Diverse	1	Riemerella anatipestifer ATCC 11845 = DSM 15868 chromosome, complete genome
NC_014751.faa	1.00895	0.89673	0.760388	0.762495	0.0622504	0.0485821	0.0303981	0.0171527	Tenericutes	B	Mixed	Mycoplasma	1	Mycoplasma leachii PG50 chromosome, complete genome
NC_014752.faa	2.22061	1.83656	0.464249	0.47725	0.116646	0.104965	0.0249005	0.00691936	BetaProteobacteria	B	Mixed	Neisseria	1	Neisseria lactamica 020-06 chromosome, complete genome
NC_014758.faa	2.15783	2.0231	0.639662	0.64247	0.0541512	0.053953	0.026891	0.00994527	Deferribacteres	B	Mixed	Diverse	1	Calditerrivibrio nitroreducens DSM 19672 chromosome, complete genome
NC_014759.faa	4.51157	4.0186	0.639157	0.644878	0.0549619	0.0494166	0.0239334	0.00965196	BC	B	Mixed	Diverse	1	Marivirga tractuosa DSM 4126 chromosome, complete genome
NC_014760.faa	1.0034	0.833817	0.701788	0.706853	0.0533085	0.0459766	0.0282426	0.0133385	Tenericutes	B	Mixed	Mycoplasma	1	Mycoplasma bovis PG45 chromosome, complete genome
NC_014761.faa	2.30394	2.13672	0.294708	0.299752	0.0725288	0.0397802	0.0353944	0.0125547	Deinococcus-Thermus	B	Mixed	Diverse	1	Oceanithermus profundus DSM 14977 chromosome, complete genome
NC_014762.faa	2.57482	2.40478	0.543883	0.550057	0.0694798	0.0598205	0.0237619	0.00592078	EpsilonProteobacteria	B	Mixed	Diverse	1	Sulfuricurvum kujiense DSM 16994 chromosome, complete genome
NC_014774.faa	1.25828	1.01258	0.634212	0.647591	0.0395546	0.0323677	0.0237138	0.00884819	AlphaProteobacteria	B	Mixed	Diverse	1	Candidatus Liberibacter solanacearum CLso-ZC1 chromosome, complete genome
NC_014796.faa	1.16408	1.02739	0.603425	0.612303	0.036095	0.0349961	0.0240176	0.006852	CV	B	Mixed	Chlamydophila	1	Chlamydophila psittaci RD1, complete genome
NC_014800.faa	0.704884	0.61662	0.593523	0.601828	0.0690834	0.059702	0.0234799	0.0074177	GammaProteobacteria	B	Mixed	Diverse	2	Pseudoalteromonas sp. SM9913 chromosome II, complete sequence
NC_014802.faa	1.66484	1.42208	0.689592	0.693999	0.0936402	0.0856969	0.0276549	0.0136789	EpsilonProteobacteria	B	Jejuni	Campylobacter	1	Campylobacter jejuni subsp. jejuni ICDCCJ07001 chromosome, complete genome
NC_014803.faa	3.33279	2.9176	0.589999	0.596229	0.0654948	0.0544009	0.0240904	0.00719616	GammaProteobacteria	B	Mixed	Diverse	1	Pseudoalteromonas sp. SM9913 chromosome I, complete sequence
NC_014804.faa	2.01008	1.85462	0.578441	0.582432	0.070733	0.069724	0.0277385	0.00767249	A_Thermococcales	A	Mixed	Thermococcus	1	Thermococcus barophilus MP chromosome, complete genome
NC_014810.faa	1.67268	1.53263	0.551059	0.554914	0.0953005	0.0882806	0.0240446	0.00663123	EpsilonProteobacteria	B	Mixed	Helicobacter	1	Helicobacter felis ATCC 49179 chromosome, complete genome
NC_014814.faa	5.54775	5.07734	0.317507	0.321423	0.0957288	0.077498	0.0327301	0.0116182	Actinobacteria	B	Mixed	Mycobacterium	1	Mycobacterium gilvum Spyr1 chromosome, complete genome
NC_014815.faa	6.96253	6.24988	0.268337	0.271625	0.0928746	0.065849	0.0376162	0.0144864	Actinobacteria	B	Mixed	Diverse	1	Micromonospora sp. L5 chromosome, complete genome
NC_014816.faa	2.58822	2.27791	0.399788	0.408191	0.0654867	0.0503728	0.0284268	0.00739363	AlphaProteobacteria	B	Mixed	Diverse	1	Asticcacaulis excentricus CB 48 chromosome 1, complete sequence
NC_014817.faa	1.31595	1.15472	0.386546	0.396307	0.0712995	0.0524925	0.0281285	0.00812727	AlphaProteobacteria	B	Mixed	Diverse	2	Asticcacaulis excentricus CB 48 chromosome 2, complete sequence
NC_014820.faa	2.04509	1.86893	0.422689	0.426266	0.0316605	0.0280395	0.0258546	0.0060435	A_Other	A	Mixed	Diverse	1	Cenarchaeum symbiosum A, complete genome
NC_014828.faa	3.00858	2.54982	0.43264	0.444415	0.0832664	0.0730052	0.0247584	0.00651866	Firmicutes	B	Mixed	Diverse	1	Ethanoligenens harbinense YUAN-3 chromosome, complete genome
NC_014829.faa	4.68167	3.75432	0.631343	0.63478	0.0220428	0.0163009	0.0236537	0.00862292	Firmicutes	B	Mixed	Bacillus	1	Bacillus cellulosilyticus DSM 2522 chromosome, complete genome
NC_014830.faa	4.02438	3.61057	0.290993	0.292963	0.101989	0.0808678	0.0350075	0.0126994	Actinobacteria	B	Mixed	Diverse	1	Intrasporangium calvum DSM 43043 chromosome, complete genome
NC_014831.faa	2.8447	2.40196	0.27496	0.275179	0.0566855	0.033999	0.0384296	0.0138622	Firmicutes	B	Mixed	Diverse	1	Thermaerobacter marianensis DSM 12885 chromosome, complete genome
NC_014833.faa	3.68541	3.12009	0.546665	0.557948	0.0518645	0.0390263	0.0224807	0.00561582	Firmicutes	B	Mixed	Diverse	1	Ruminococcus albus 7 chromosome, complete genome
NC_014834.faa	5.40412	4.68241	0.340818	0.345587	0.132647	0.106674	0.0307287	0.0115213	AlphaProteobacteria	B	Palustris	Diverse	1	Rhodopseudomonas palustris DX-1 chromosome, complete genome
NC_014836.faa	2.92838	2.58693	0.432005	0.438913	0.0638134	0.0532012	0.0242524	0.00580004	Chrysiogenetes	B	Mixed	Diverse	1	Desulfurispirillum indicum S5 chromosome, complete genome
NC_014837.faa	4.36871	3.87397	0.442352	0.451794	0.0850054	0.0681136	0.0262891	0.00633484	GammaProteobacteria	B	Mixed	Diverse	1	Pantoea sp. At-9b chromosome, complete genome
NC_014844.faa	3.62911	3.23154	0.366635	0.37438	0.0641659	0.0475635	0.0267707	0.00849892	DeltaProteobacteria	B	Mixed	Desulfovibrio	1	Desulfovibrio aespoeensis Aspo-2 chromosome, complete genome
NC_014909.faa	0.722585	0.590399	0.708565	0.724918	0.0234272	0.0175967	0.0262235	0.0132038	GammaProteobacteria	B	Mixed	Diverse	1	Candidatus Blochmannia vafer str. BVAF chromosome, complete genome
NC_014910.faa	4.63701	4.22771	0.310002	0.317215	0.0989622	0.0723397	0.0323488	0.0125099	BetaProteobacteria	B	Mixed	Diverse	1	Alicycliphilus denitrificans BC chromosome, complete genome
NC_014914.faa	1.69586	1.56804	0.622186	0.625813	0.0285779	0.0237853	0.0238589	0.00786431	BetaProteobacteria	B	Mixed	Diverse	1	Taylorella equigenitalis MCE9 chromosome, complete genome
NC_014915.faa	3.62888	3.02881	0.466359	0.475741	0.131263	0.107345	0.0248892	0.00709182	Firmicutes	B	Mixed	Geobacillus	1	Geobacillus sp. Y412MC52 chromosome, complete genome
NC_014922.faa	2.00702	1.69854	0.611394	0.617763	0.0685552	0.0550145	0.0234838	0.00854261	GammaProteobacteria	B	Influenzae	Haemophilus	1	Haemophilus influenzae F3047 chromosome, complete genome
NC_014923.faa	6.26449	5.45245	0.366338	0.373107	0.116706	0.0953547	0.0295979	0.00986952	AlphaProteobacteria	B	Mixed	Diverse	1	Mesorhizobium ciceri biovar biserrulae WSM1271 chromosome, complete genome
NC_014924.faa	3.41905	3.04894	0.295355	0.297893	0.106751	0.0707751	0.0336788	0.0132422	GammaProteobacteria	B	Mixed	Diverse	1	Pseudoxanthomonas suwonensis 11-1 chromosome, complete genome
NC_014925.faa	2.61738	2.16622	0.618007	0.624666	0.0525692	0.0331304	0.0226273	0.00837262	Firmicutes	B	Mixed	Staphylococcus	1	Staphylococcus pseudintermedius HKU10-03 chromosome, complete genome
NC_014926.faa	1.68297	1.59451	0.477571	0.478851	0.0927851	0.0884886	0.0285604	0.00621374	Aquificae	B	Mixed	Diverse	1	Thermovibrio ammonificans HB-1 chromosome, complete genome
NC_014931.faa	6.55006	5.99854	0.329516	0.335203	0.119717	0.0953262	0.0307936	0.0117029	BetaProteobacteria	B	Mixed	Diverse	1	Variovorax paradoxus EPS chromosome, complete genome
NC_014932.faa	1.52274	1.23071	0.626247	0.64273	0.0532886	0.0416409	0.0235551	0.00872023	AlphaProteobacteria	B	Mixed	Bartonella	1	Bartonella clarridgeiae 73, complete genome
NC_014933.faa	3.99891	3.56032	0.542481	0.552825	0.0427076	0.0350212	0.021212	0.00480715	BC	B	Mixed	Bacteroides	1	Bacteroides helcogenes P 36-108 chromosome, complete genome
NC_014934.faa	4.88835	4.27957	0.657065	0.662338	0.034949	0.0288409	0.0244793	0.0102886	BC	B	Mixed	Diverse	1	Cellulophaga algicola DSM 14237 chromosome, complete genome
NC_014935.faa	2.10128	1.90718	0.449586	0.460881	0.0767565	0.0619749	0.0248097	0.00576634	EpsilonProteobacteria	B	Mixed	Diverse	1	Nitratifractor salsuginis DSM 16511 chromosome, complete genome
NC_014958.faa	3.49853	3.10796	0.297667	0.30175	0.0899035	0.065859	0.0346093	0.0131639	Deinococcus-Thermus	B	Mixed	Deinococcus	1	Deinococcus maricopensis DSM 21211 chromosome, complete genome
NC_014960.faa	3.53238	3.26333	0.456273	0.461503	0.0669486	0.0551443	0.0264707	0.00523695	Chloroflexi	B	Mixed	Diverse	1	Anaerolinea thermophila UNI-1, complete genome
NC_014961.faa	1.31464	1.18203	0.466607	0.468583	0.0381178	0.0329734	0.0290925	0.00518293	A_Thermoprotei	A	Mixed	Diverse	1	Desulfurococcus mucosus DSM 2162 chromosome, complete genome
NC_014962.faa	5.47296	4.61832	0.370079	0.375559	0.08068	0.0740558	0.03042	0.00867461	Planctomycetes	B	Mixed	Diverse	1	Isosphaera pallida ATCC 43644 chromosome, complete genome
NC_014963.faa	5.09523	4.57414	0.420725	0.426645	0.0565747	0.0476082	0.0264191	0.00597255	Acidobacteria	B	Mixed	Diverse	1	Terriglobus saanensis SP1PR4 chromosome, complete genome
NC_014964.faa	2.34482	2.02051	0.653628	0.654961	0.0491024	0.0493892	0.0270479	0.0110655	Firmicutes	B	Mixed	Thermoanaerobacter	1	Thermoanaerobacter brockii subsp. finnii Ako-1 chromosome, complete genome
NC_014965.faa	3.19423	2.75339	0.524925	0.533318	0.0593303	0.0463523	0.0239058	0.00482078	GammaProteobacteria	B	Vulnificus	Vibrio	1	Vibrio vulnificus MO6-24/O chromosome I, complete sequence
NC_014966.faa	1.81354	1.58973	0.515633	0.526051	0.0649408	0.0526804	0.0237117	0.00484051	GammaProteobacteria	B	Vulnificus	Vibrio	2	Vibrio vulnificus MO6-24/O chromosome II, complete sequence
NC_014970.faa	1.14726	1.09208	0.61064	0.611486	0.0799074	0.0796988	0.0280377	0.00871975	Tenericutes	B	Mixed	Mycoplasma	1	Mycoplasma haemofelis str. Langford 1, complete genome
NC_014972.faa	3.85187	3.40156	0.403399	0.410724	0.0739994	0.0631624	0.0261836	0.00709276	DeltaProteobacteria	B	Mixed	Diverse	1	Desulfobulbus propionicus DSM 2032 chromosome, complete genome
NC_014973.faa	5.27741	4.58047	0.376265	0.38822	0.0501751	0.0346635	0.0265611	0.00767697	DeltaProteobacteria	B	Mixed	Geobacter	1	Geobacter sp. M18 chromosome, complete genome
NC_014974.faa	2.3468	2.2058	0.348847	0.35115	0.140142	0.12327	0.0362464	0.0112126	Deinococcus-Thermus	B	Mixed	Thermus	1	Thermus scotoductus SA-01 chromosome, complete genome
NC_014976.faa	4.0936	3.58215	0.554823	0.561527	0.075475	0.064676	0.0236925	0.00658922	Firmicutes	B	Mixed	Bacillus	1	Bacillus subtilis BSn5 chromosome, complete genome
NC_015052.faa	2.40031	2.06065	0.389599	0.399358	0.0759802	0.0543854	0.0262863	0.00784728	Actinobacteria	B	Longum	Bifidobacterium	1	Bifidobacterium longum subsp. infantis 157F, complete genome
NC_015061.faa	4.86422	4.25208	0.464805	0.476525	0.0879294	0.0695853	0.0251486	0.00580094	GammaProteobacteria	B	Mixed	Diverse	1	Rahnella sp. Y9602 chromosome, complete genome
NC_015064.faa	4.30915	3.78308	0.38645	0.394861	0.0433605	0.0340732	0.0273123	0.00704968	Acidobacteria	B	Mixed	Diverse	1	Granulicella tundricola chromosome, complete genome
NC_015067.faa	2.38516	2.05256	0.387325	0.396703	0.075646	0.0544345	0.026621	0.00795261	Actinobacteria	B	Longum	Bifidobacterium	1	Bifidobacterium longum subsp. longum JCM 1217, complete genome
NC_015125.faa	3.98203	3.65207	0.296117	0.297216	0.126293	0.106748	0.0356815	0.0132277	AlphaProteobacteria	B	Mixed	Diverse	1	Microbacterium testaceum StLB037, complete genome
NC_015136.faa	4.06345	3.50141	0.357972	0.363106	0.139488	0.115895	0.0302375	0.0112177	BetaProteobacteria	B	Mixed	Burkholderia	1	Burkholderia sp. CCGE1001 chromosome 1, complete sequence
NC_015137.faa	2.7703	2.40832	0.358685	0.364556	0.134098	0.113327	0.0311048	0.0111229	BetaProteobacteria	B	Mixed	Burkholderia	2	Burkholderia sp. CCGE1001 chromosome 2, complete sequence
NC_015138.faa	5.48217	4.95244	0.306719	0.31179	0.0914814	0.0652253	0.0331505	0.0123702	BetaProteobacteria	B	Mixed	Diverse	1	Acidovorax avenae subsp. avenae ATCC 19860 chromosome, complete genome
NC_015144.faa	2.27295	2.01378	0.633216	0.640783	0.0458203	0.040938	0.0233375	0.00943201	BC	B	Mixed	Diverse	1	Weeksella virosa DSM 16922 chromosome, complete genome
NC_015145.faa	4.25041	3.77786	0.339113	0.344151	0.0532785	0.0397548	0.0327852	0.00972656	Actinobacteria	B	Mixed	Arthrobacter	1	Arthrobacter phenanthrenivorans Sphe3 chromosome, complete genome
NC_015151.faa	2.29898	2.00884	0.568093	0.57613	0.0472227	0.0417184	0.0264135	0.00646453	A_Thermoprotei	A	Mixed	Diverse	1	Vulcanisaeta moutnovskia 768-28 chromosome, complete genome
NC_015152.faa	3.31647	3.02977	0.50586	0.511257	0.0555007	0.0479965	0.0242418	0.0042657	Spirochaetes	B	Mixed	Spirochaeta	1	Spirochaeta sp. Buddy chromosome, complete genome
NC_015153.faa	0.70927	0.619377	0.685658	0.689228	0.105674	0.107059	0.0290531	0.0131138	Tenericutes	B	Mixed	Mycoplasma	1	Mycoplasma suis KI3806, complete genome
NC_015155.faa	0.742431	0.662259	0.685943	0.689238	0.105454	0.106975	0.0290109	0.013123	Tenericutes	B	Mixed	Mycoplasma	1	Mycoplasma suis str. Illinois chromosome, complete genome
NC_015160.faa	4.39229	3.80562	0.556533	0.566415	0.0621441	0.053111	0.0216249	0.00616562	BC	B	Mixed	Diverse	1	Odoribacter splanchnicus DSM 20712 chromosome, complete genome
NC_015161.faa	2.14706	1.87498	0.330996	0.338373	0.0803942	0.050693	0.03347	0.0110254	Deinococcus-Thermus	B	Mixed	Deinococcus	1	Deinococcus proteolyticus MRP chromosome, complete genome
NC_015164.faa	4.2428	3.67464	0.521669	0.533513	0.0479374	0.0396287	0.020788	0.00471726	BC	B	Mixed	Bacteroides	1	Bacteroides salanitronis DSM 18170 chromosome, complete genome
NC_015167.faa	3.76594	3.42484	0.673453	0.678891	0.064975	0.0544645	0.024811	0.0116641	BC	B	Mixed	Diverse	1	Cellulophaga lytica DSM 7489 chromosome, complete genome
NC_015174.faa	6.0066	5.13938	0.431586	0.435514	0.0897567	0.0745982	0.0246323	0.00638375	Planctomycetes	B	Mixed	Diverse	1	Planctomyces brasiliensis DSM 5305 chromosome, complete genome
NC_015177.faa	4.63524	4.13078	0.628799	0.634174	0.0380234	0.0342173	0.0236475	0.00890098	BC	B	Mixed	Diverse	1	Pedobacter saltans DSM 12145 chromosome, complete genome
NC_015185.faa	1.54197	1.44154	0.652465	0.650514	0.0926623	0.0919336	0.0286254	0.0112567	Aquificae	B	Mixed	Diverse	1	Desulfurobacterium thermolithotrophum DSM 11699 chromosome, complete genome
NC_015186.faa	3.74941	3.4289	0.317807	0.324208	0.117993	0.0974067	0.0351531	0.0127273	AlphaProteobacteria	B	Mixed	Diverse	1	Acidiphilium multivorum AIU301, complete genome
NC_015214.faa	2.078	1.79069	0.61117	0.618521	0.0519826	0.038735	0.0230462	0.00773978	Firmicutes	B	Mixed	Lactobacillus	1	Lactobacillus acidophilus 30SC chromosome, complete genome
NC_015215.faa	2.35644	2.05829	0.618128	0.623521	0.0614108	0.0457057	0.0244676	0.00843047	Firmicutes	B	Mixed	Streptococcus	1	Streptococcus gallolyticus subsp. gallolyticus ATCC BAA-2069, complete genome
NC_015216.faa	2.58375	2.15456	0.622395	0.641713	0.0600308	0.0535811	0.0249215	0.00876658	A_Methanobacteria	A	Mixed	Diverse	1	Methanobacterium sp. AL-21 chromosome, complete genome
NC_015222.faa	3.18053	2.66814	0.540296	0.551649	0.0644585	0.0538941	0.0234952	0.00544035	BetaProteobacteria	B	Mixed	Diverse	1	Nitrosomonas sp. AL212 chromosome, complete genome
NC_015224.faa	4.55211	3.73656	0.518789	0.529994	0.060729	0.0465282	0.024862	0.00484704	GammaProteobacteria	B	Mixed	Yersinia	1	Yersinia enterocolitica subsp. palearctica 105.5R(r) chromosome, complete genome
NC_015259.faa	4.64937	4.1213	0.32291	0.327818	0.110198	0.0846876	0.0326951	0.0119303	AlphaProteobacteria	B	Mixed	Diverse	1	Polymorphum gilvum SL003B-26A1 chromosome, complete genome
NC_015275.faa	4.71424	4.01754	0.651695	0.656754	0.0435772	0.033495	0.0242755	0.00991065	Firmicutes	B	Mixed	Clostridium	1	Clostridium lentocellum DSM 5427 chromosome, complete genome
NC_015276.faa	4.68432	4.05096	0.551282	0.558725	0.0347481	0.026888	0.0240879	0.00471874	GammaProteobacteria	B	Mixed	Diverse	1	Marinomonas mediterranea MMB-1 chromosome, complete genome
NC_015277.faa	6.22641	5.4824	0.58128	0.588983	0.0378646	0.0319779	0.022555	0.00632759	BC	B	Mixed	Diverse	1	Sphingobacterium sp. 21 chromosome, complete genome
NC_015278.faa	2.08097	1.65427	0.569228	0.581171	0.0560477	0.0430178	0.0237096	0.00605423	Firmicutes	B	Mixed	Diverse	1	Aerococcus urinae ACS-120-V-Col10a chromosome, complete genome
NC_015291.faa	1.95869	1.75785	0.581147	0.588615	0.0539768	0.0435474	0.0244683	0.00644564	Firmicutes	B	Mixed	Streptococcus	1	Streptococcus oralis Uo5, complete genome
NC_015311.faa	2.93759	2.45602	0.482063	0.496393	0.0456656	0.0355021	0.0207569	0.0042755	BC	B	Mixed	Prevotella	1	Prevotella denticola F0289 chromosome, complete genome
NC_015312.faa	7.09657	6.28456	0.265899	0.266905	0.113339	0.0917793	0.0381694	0.0147392	Actinobacteria	B	Mixed	Diverse	1	Pseudonocardia dioxanivorans CB1190 chromosome, complete genome
NC_015315.faa	1.93606	1.76642	0.398424	0.403449	0.0519519	0.0425237	0.0307317	0.00749582	A_Thermoprotei	A	Mixed	Diverse	1	Thermoproteus uzoniensis 768-20 chromosome, complete genome
NC_015318.faa	1.69443	1.57328	0.625183	0.625257	0.0528771	0.0538288	0.0266418	0.00931736	DeltaProteobacteria	B	Mixed	Diverse	1	Hippea maritima DSM 10411 chromosome, complete genome
NC_015320.faa	1.90194	1.69735	0.520857	0.52951	0.04503	0.0407395	0.0267688	0.00556522	A_Other	A	Mixed	Diverse	1	Archaeoglobus veneficus SNP6 chromosome, complete genome
NC_015321.faa	4.63358	4.18579	0.630414	0.635053	0.0681308	0.0588858	0.0229339	0.00935423	BC	B	Mixed	Diverse	1	Fluviicola taffensis DSM 16823 chromosome, complete genome
NC_015376.faa	3.70083	3.16594	0.307024	0.314208	0.137824	0.107529	0.0336868	0.0136165	BetaProteobacteria	B	Mixed	Burkholderia	2	Burkholderia gladioli BSR3 chromosome 2, complete sequence
NC_015379.faa	6.84325	6.03866	0.38378	0.392107	0.077572	0.0588429	0.0283528	0.00806317	GammaProteobacteria	B	Mixed	Pseudomonas	1	Pseudomonas brassicacearum subsp. brassicacearum NFM421 chromosome, complete genome
NC_015380.faa	1.28473	1.21647	0.681399	0.683293	0.0614309	0.0577496	0.0276479	0.0126966	AlphaProteobacteria	B	Mixed	Diverse	1	Candidatus Pelagibacter sp. IMCC9063 chromosome, complete genome
NC_015381.faa	4.41362	3.78176	0.319433	0.325152	0.130877	0.101494	0.0320118	0.0128025	BetaProteobacteria	B	Mixed	Burkholderia	1	Burkholderia gladioli BSR3 chromosome 1, complete sequence
NC_015385.faa	2.73185	2.38512	0.604463	0.608368	0.130707	0.115804	0.0241939	0.00996876	Spirochaetes	B	Mixed	Treponema	1	Treponema succinifaciens DSM 2489 chromosome, complete genome
NC_015387.faa	2.26917	2.08446	0.314721	0.319242	0.0479569	0.0349973	0.0352889	0.0110742	Deinococcus-Thermus	B	Mixed	Diverse	1	Marinithermus hydrothermalis DSM 14884 chromosome, complete genome
NC_015388.faa	3.28254	2.77157	0.457529	0.471089	0.0590667	0.0528483	0.0258506	0.0050822	DeltaProteobacteria	B	Mixed	Diverse	1	Desulfobacca acetoxidans DSM 11109 chromosome, complete genome
NC_015389.faa	2.11568	1.84671	0.390822	0.396065	0.11036	0.0955349	0.0282023	0.00860582	Actinobacteria	B	Mixed	Diverse	1	Coriobacterium glomerans PW2 chromosome, complete genome
NC_015391.faa	2.63529	2.22613	0.640891	0.647481	0.0408965	0.0289867	0.0249523	0.00950717	Firmicutes	B	Mixed	Diverse	1	Carnobacterium sp. 17-4 chromosome, complete genome
NC_015408.faa	1.1062	1.01766	0.583691	0.58924	0.0656798	0.0622188	0.0248481	0.00672508	CV	B	Mixed	Chlamydophila	1	Chlamydophila pecorum E58 chromosome, complete genome
NC_015410.faa	5.43435	4.82052	0.367408	0.374921	0.0904162	0.0668603	0.0301788	0.00922228	GammaProteobacteria	B	Mixed	Pseudomonas	1	Pseudomonas mendocina NK-01 chromosome, complete genome
NC_015416.faa	3.00863	2.51988	0.477075	0.489696	0.0812423	0.0740047	0.0246519	0.00576218	A_Methanomicrobia	A	Mixed	Diverse	1	Methanosaeta concilii GP6 chromosome, complete genome
NC_015422.faa	4.99526	4.51338	0.312789	0.320168	0.0964266	0.0708599	0.0321264	0.0122924	BetaProteobacteria	B	Mixed	Diverse	1	Alicycliphilus denitrificans K601 chromosome, complete genome
NC_015424.faa	4.55178	3.9215	0.399514	0.41281	0.0718062	0.0520956	0.0271197	0.00729417	GammaProteobacteria	B	Mixed	Diverse	1	Aeromonas veronii B565 chromosome, complete genome
NC_015425.faa	2.77316	2.38839	0.711857	0.715103	0.0338734	0.0329493	0.0276604	0.0139833	Firmicutes	B	Botulinum	Clostridium	1	Clostridium botulinum BKT015925 chromosome, complete genome
NC_015428.faa	2.5063	2.12357	0.546854	0.555843	0.0773403	0.061825	0.022822	0.00588264	Firmicutes	B	Mixed	Lactobacillus	1	Lactobacillus buchneri NRRL B-30929 chromosome, complete genome
NC_015431.faa	1.154	1.045	0.760318	0.761841	0.0628413	0.0489736	0.0305693	0.017195	Tenericutes	B	Mixed	Mycoplasma	1	Mycoplasma mycoides subsp. capri LC str. 95010, complete genome
NC_015433.faa	2.02881	1.72694	0.578954	0.587005	0.0475159	0.035667	0.0244694	0.00619056	Firmicutes	B	Suis	Streptococcus	1	Streptococcus suis ST3 chromosome, complete genome
NC_015434.faa	6.67398	5.88311	0.287211	0.291455	0.0859728	0.0629281	0.0361323	0.0130867	CV	B	Mixed	Diverse	1	Verrucosispora maris AB-18-032 chromosome, complete genome
NC_015435.faa	1.84035	1.61919	0.571636	0.580054	0.0440955	0.0422433	0.0264513	0.00625502	A_Thermoprotei	A	Mixed	Diverse	1	Metallosphaera cuprina Ar-4 chromosome, complete genome
NC_015436.faa	2.2273	1.99	0.487932	0.49442	0.0642626	0.0575344	0.0237912	0.00464952	Spirochaetes	B	Mixed	Spirochaeta	1	Spirochaeta coccoides DSM 17374 chromosome, complete genome
NC_015437.faa	2.56836	2.2752	0.417272	0.42893	0.124365	0.102463	0.0265646	0.00801939	Firmicutes	B	Mixed	Diverse	1	Selenomonas sputigena ATCC 35185 chromosome, complete genome
NC_015458.faa	3.88361	3.53501	0.423886	0.430799	0.0704739	0.0605443	0.0280697	0.00652577	BetaProteobacteria	B	Mixed	Diverse	1	Pusillimonas sp. T7-7 chromosome, complete genome
NC_015460.faa	2.68734	2.38269	0.594188	0.601231	0.0738678	0.0590127	0.0235503	0.00781368	GammaProteobacteria	B	Mixed	Diverse	1	Gallibacterium anatis UMN179 chromosome, complete genome
NC_015470.faa	1.17166	1.04833	0.602888	0.609381	0.0362076	0.0317688	0.0240353	0.0068239	CV	B	Mixed	Chlamydophila	1	Chlamydophila psittaci 6BC chromosome, complete genome
NC_015474.faa	1.86132	1.71017	0.569424	0.572597	0.0623231	0.0644344	0.0283136	0.00751153	A_Thermococcales	A	Mixed	Pyrococcus	1	Pyrococcus sp. NA2 chromosome, complete genome
NC_015496.faa	3.38999	3.05988	0.621186	0.627109	0.0284462	0.0214051	0.0235076	0.00781294	BC	B	Mixed	Diverse	1	Krokinobacter sp. 4H-3-7-5 chromosome, complete genome
NC_015497.faa	5.05231	4.38427	0.550831	0.558251	0.0448908	0.0371105	0.0234788	0.0050076	GammaProteobacteria	B	Mixed	Diverse	1	Glaciecola sp. 4H-3-7+YE-5 chromosome, complete genome
NC_015500.faa	3.05558	2.74252	0.479187	0.485271	0.159755	0.145286	0.0248406	0.00771907	Spirochaetes	B	Mixed	Treponema	1	Treponema brennaborense DSM 12168 chromosome, complete genome
NC_015501.faa	2.18637	1.90292	0.464944	0.475318	0.063837	0.0424556	0.0234863	0.00506405	BC	B	Mixed	Diverse	1	Porphyromonas asaccharolytica DSM 20707 chromosome, complete genome
NC_015508.faa	2.14829	1.92781	0.408102	0.41501	0.0936855	0.080809	0.0283246	0.0075027	AlphaProteobacteria	B	Mixed	Agrobacterium	1	Agrobacterium sp. H13-3 chromosome linear, complete sequence
NC_015510.faa	8.37169	7.40664	0.519986	0.528669	0.0834406	0.0737365	0.0222548	0.0057562	BC	B	Mixed	Diverse	1	Haliscomenobacter hydrossis DSM 1100 chromosome, complete genome
NC_015514.faa	4.26634	3.83562	0.253612	0.252757	0.149607	0.125546	0.0398309	0.0158932	Actinobacteria	B	Mixed	Diverse	1	Cellulomonas fimi ATCC 484 chromosome, complete genome
NC_015516.faa	1.89101	1.46893	0.670095	0.685725	0.053731	0.0376646	0.0244107	0.0113781	Firmicutes	B	Mixed	Diverse	1	Melissococcus plutonius ATCC 35311 chromosome, complete genome
NC_015518.faa	2.13765	1.86804	0.653674	0.658519	0.0396233	0.0395627	0.027286	0.0102153	A_Thermoprotei	A	Mixed	Diverse	1	Acidianus hospitalis W1 chromosome, complete genome
NC_015519.faa	2.75987	2.36449	0.616936	0.624657	0.0439442	0.0415588	0.0255749	0.00868599	Firmicutes	B	Mixed	Diverse	1	Tepidanaerobacter sp. Re1 chromosome, complete genome
NC_015520.faa	3.13597	2.81045	0.559412	0.565481	0.0548676	0.0482588	0.0229258	0.00648352	Firmicutes	B	Mixed	Diverse	1	Mahella australiensis 50-1 BON chromosome, complete genome
NC_015554.faa	4.97215	4.30231	0.558117	0.564932	0.0408245	0.0324155	0.0238473	0.00508774	GammaProteobacteria	B	Mixed	Diverse	1	Alteromonas sp. SN2 chromosome, complete genome
NC_015555.faa	2.53436	2.21698	0.646048	0.650242	0.0381323	0.033627	0.0263364	0.0101908	Firmicutes	B	Mixed	Diverse	1	Thermoanaerobacterium xylanolyticum LX-11 chromosome, complete genome
NC_015556.faa	4.92077	4.36773	0.357366	0.364883	0.0954071	0.0710293	0.0297905	0.00983652	GammaProteobacteria	B	Mixed	Pseudomonas	1	Pseudomonas fulva 12-X chromosome, complete genome
NC_015558.faa	2.14389	1.68881	0.636029	0.644522	0.0474406	0.0352036	0.0244304	0.00895589	Firmicutes	B	Mixed	Streptococcus	1	Streptococcus parauberis KCTC 11537 chromosome, complete genome
NC_015559.faa	3.89994	3.45337	0.550367	0.557149	0.0473707	0.038022	0.0242141	0.00513911	GammaProteobacteria	B	Mixed	Diverse	1	Marinomonas posidonica IVIA-Po-181 chromosome, complete genome
NC_015562.faa	1.8542	1.52555	0.666679	0.677001	0.06731	0.0647243	0.0290964	0.0123564	A_Methanococcales	A	Mixed	Diverse	1	Methanotorris igneus Kol 5 chromosome, complete genome
NC_015563.faa	6.68584	5.97648	0.324638	0.33282	0.107765	0.0823481	0.0317741	0.0117534	BetaProteobacteria	B	Mixed	Diverse	1	Delftia sp. Cs1-4 chromosome, complete genome
NC_015564.faa	4.73881	4.32625	0.374832	0.377558	0.060415	0.0503452	0.0319134	0.00814494	Actinobacteria	B	Mixed	Diverse	1	Amycolicicoccus subflavus DQS3-9A1 chromosome, complete genome
NC_015565.faa	2.89226	2.41582	0.523009	0.533742	0.0822909	0.0717039	0.0248623	0.00571983	Firmicutes	B	Mixed	Diverse	1	Desulfotomaculum carboxydivorans CO-1-SRB chromosome, complete genome
NC_015566.faa	5.44301	4.73951	0.426849	0.440386	0.0844304	0.0673005	0.0264375	0.00687128	GammaProteobacteria	B	Mixed	Diverse	1	Serratia sp. AS12 chromosome, complete genome
NC_015567.faa	5.44288	4.73923	0.426857	0.440389	0.0844282	0.0672976	0.0264375	0.00687094	GammaProteobacteria	B	Mixed	Diverse	1	Serratia plymuthica AS9 chromosome, complete genome
NC_015571.faa	2.3399	2.02182	0.506407	0.516574	0.0433258	0.0361571	0.0223838	0.00392965	BC	B	Mixed	Diverse	1	Porphyromonas gingivalis TDC60, complete genome
NC_015572.faa	5.05168	4.43828	0.479894	0.4869	0.0835659	0.0731104	0.0248041	0.00551938	GammaProteobacteria	B	Mixed	Diverse	1	Methylomonas methanica MC09 chromosome, complete genome
NC_015573.faa	3.60139	3.04504	0.440954	0.451155	0.075826	0.0677257	0.0273281	0.00636501	Firmicutes	B	Mixed	Diverse	1	Desulfotomaculum kuznetsovii DSM 6115 chromosome, complete genome
NC_015574.faa	2.54654	1.99466	0.614703	0.642682	0.0531477	0.0481008	0.0249785	0.00853854	A_Methanobacteria	A	Mixed	Diverse	1	Methanobacterium sp. SWAN-1 chromosome, complete genome
NC_015576.faa	4.64367	4.2152	0.311869	0.316278	0.0865256	0.0652165	0.0338872	0.0119888	Actinobacteria	B	Mixed	Mycobacterium	1	Mycobacterium sp. JDM601 chromosome, complete genome
NC_015577.faa	3.85567	3.49827	0.496386	0.502025	0.07931	0.0735569	0.0246475	0.00526039	Spirochaetes	B	Mixed	Treponema	1	Treponema azotonutricium ZAS-9 chromosome, complete genome
NC_015578.faa	4.05987	3.64598	0.484553	0.491625	0.0867104	0.0772384	0.0247659	0.00564383	Spirochaetes	B	Mixed	Treponema	1	Treponema primitia ZAS-2 chromosome, complete genome
NC_015580.faa	3.91149	3.4304	0.358722	0.362919	0.0950007	0.0782946	0.0300603	0.00979999	AlphaProteobacteria	B	Mixed	Diverse	1	Novosphingobium sp. PP1Y chromosome, complete genome
NC_015581.faa	1.93246	1.80862	0.524937	0.530198	0.065784	0.0557176	0.0257441	0.00510382	GammaProteobacteria	B	Mixed	Diverse	1	Thioalkalimicrobium cyclicum ALM1 chromosome, complete genome
NC_015588.faa	3.30774	2.97263	0.25949	0.261123	0.148522	0.122242	0.0380732	0.0156463	Actinobacteria	B	Mixed	Diverse	1	Isoptericola variabilis 225 chromosome, complete genome
NC_015589.faa	3.96901	3.33369	0.512585	0.52757	0.0889317	0.0783346	0.0246047	0.00587247	Firmicutes	B	Mixed	Diverse	1	Desulfotomaculum ruminis DSM 2154 chromosome, complete genome
NC_015590.faa	3.82034	3.28841	0.366136	0.373331	0.114017	0.092874	0.0295394	0.00984114	AlphaProteobacteria	B	Meliloti	Sinorhizobium	1	Sinorhizobium meliloti AK83 chromosome 1, complete sequence
NC_015591.faa	1.31248	0.970398	0.393515	0.400347	0.0764825	0.0635128	0.028954	0.00776101	AlphaProteobacteria	B	Meliloti	Sinorhizobium	3	Sinorhizobium meliloti AK83 chromosome 3, complete sequence
NC_015593.faa	3.08082	2.73576	0.35451	0.361428	0.103953	0.0845128	0.0310295	0.0103303	AlphaProteobacteria	B	Mixed	Diverse	1	Sphingobium chlorophenolicum L-1 chromosome 1, complete sequence
NC_015594.faa	1.36867	1.19463	0.356062	0.363959	0.10469	0.0854935	0.0302532	0.0102824	AlphaProteobacteria	B	Mixed	Diverse	2	Sphingobium chlorophenolicum L-1 chromosome 2, complete sequence
NC_015596.faa	1.68088	1.44016	0.370466	0.376276	0.101651	0.0844924	0.0299342	0.0094032	AlphaProteobacteria	B	Meliloti	Sinorhizobium	2	Sinorhizobium meliloti AK83 chromosome 2, complete sequence
NC_015600.faa	2.10008	1.71767	0.618747	0.626216	0.0598585	0.042809	0.024517	0.00842151	Firmicutes	B	Mixed	Streptococcus	1	Streptococcus pasteurianus ATCC 43144, complete genome
NC_015601.faa	1.78794	1.60345	0.632677	0.634438	0.0420479	0.0306368	0.0235185	0.00872782	Firmicutes	B	Mixed	Diverse	1	Erysipelothrix rhusiopathiae str. Fujisawa chromosome, complete genome
NC_015602.faa	2.11302	1.68676	0.616239	0.623041	0.049627	0.0381478	0.023238	0.00806576	Firmicutes	B	Mixed	Lactobacillus	1	Lactobacillus kefiranofaciens ZW3 chromosome, complete genome
NC_015633.faa	3.06391	2.66174	0.546956	0.553523	0.0513382	0.040638	0.0236145	0.00511011	GammaProteobacteria	B	Mixed	Vibrio	1	Vibrio anguillarum 775 chromosome I, complete sequence
NC_015634.faa	3.07308	2.4543	0.518509	0.52708	0.125202	0.10946	0.0241452	0.00735408	Firmicutes	B	Mixed	Bacillus	1	Bacillus coagulans 2-6 chromosome, complete genome
NC_015635.faa	5.68312	5.16756	0.323588	0.327325	0.0912814	0.0753653	0.0336583	0.0109603	Actinobacteria	B	Mixed	Diverse	1	Microlunatus phosphovorus NM-1, complete genome
NC_015636.faa	1.66253	1.3657	0.686825	0.707013	0.0561523	0.0558519	0.028648	0.0135386	A_Methanococcales	A	Mixed	Diverse	1	Methanothermococcus okinawensis IH1 chromosome, complete genome
NC_015637.faa	0.988135	0.843798	0.550275	0.5591	0.0526638	0.0432233	0.0234317	0.00523381	GammaProteobacteria	B	Mixed	Vibrio	2	Vibrio anguillarum 775 chromosome II, complete sequence
NC_015638.faa	3.29617	3.0294	0.686533	0.691768	0.0452819	0.0386284	0.0248633	0.0123264	BC	B	Mixed	Diverse	1	Lacinutrix sp. 5H-3-7-4 chromosome, complete genome
NC_015656.faa	5.32319	4.15387	0.292998	0.299634	0.0677408	0.052146	0.0362646	0.0126876	Actinobacteria	B	Mixed	Diverse	1	Frankia symbiont of Datisca glomerata chromosome, complete genome
NC_015660.faa	3.89331	3.17478	0.5516	0.560486	0.107604	0.087531	0.0235987	0.00744538	Firmicutes	B	Mixed	Geobacillus	1	Geobacillus thermoglucosidasius C56-YS93 chromosome, complete genome
NC_015662.faa	0.444925	0.346713	0.749049	0.76968	0.0415255	0.0370251	0.0315336	0.0172489	GammaProteobacteria	B	Aphidicola	Buchnera	1	Buchnera aphidicola (Cinara tujafilina) chromosome, complete genome
NC_015663.faa	5.28035	4.60784	0.438768	0.451529	0.0814651	0.0650769	0.0255633	0.00654223	GammaProteobacteria	B	Mixed	Enterobacter	1	Enterobacter aerogenes KCTC 2190 chromosome, complete genome
NC_015666.faa	3.66801	3.15524	0.330109	0.340182	0.173913	0.146478	0.0326449	0.0128817	A_Halobacteriales	A	Mixed	Diverse	1	Halopiger xanaduensis SH-6 chromosome, complete genome
NC_015672.faa	2.52659	2.17177	0.612435	0.617057	0.062555	0.0559249	0.0250761	0.00887276	Deferribacteres	B	Mixed	Diverse	1	Flexistipes sinusarabici DSM 4947 chromosome, complete genome
NC_015673.faa	2.60131	2.28592	0.423933	0.429081	0.0403682	0.0315391	0.0279508	0.00542823	Actinobacteria	B	Mixed	Corynebacterium	1	Corynebacterium resistens DSM 45100 chromosome, complete genome
NC_015674.faa	1.75546	1.61304	0.536128	0.542396	0.123289	0.117132	0.0240184	0.00700874	EpsilonProteobacteria	B	Mixed	Helicobacter	1	Helicobacter bizzozeronii CIII-1, complete genome
NC_015675.faa	6.88444	5.94161	0.364146	0.371325	0.113429	0.0919859	0.0296629	0.00993482	AlphaProteobacteria	B	Mixed	Diverse	1	Mesorhizobium opportunistum WSM2075 chromosome, complete genome
NC_015676.faa	2.13844	1.84145	0.596676	0.60844	0.0748177	0.0638433	0.0236477	0.00785562	A_Methanomicrobia	A	Mixed	Diverse	1	Methanosalsum zhilinae DSM 4017 chromosome, complete genome
NC_015677.faa	4.07019	3.76118	0.296378	0.300033	0.103597	0.072901	0.0330627	0.0131543	BetaProteobacteria	B	Mixed	Diverse	1	Ramlibacter tataouinensis TTB310 chromosome, complete genome
NC_015678.faa	2.15365	1.91317	0.575747	0.582755	0.0575269	0.0470237	0.0241265	0.00642805	Firmicutes	B	Mixed	Streptococcus	1	Streptococcus parasanguinis ATCC 15912 chromosome, complete genome
NC_015680.faa	1.71682	1.54527	0.478	0.483625	0.059124	0.0557805	0.0283497	0.00577271	A_Thermococcales	A	Mixed	Pyrococcus	1	Pyrococcus yayanosii CH1 chromosome, complete genome
NC_015681.faa	2.32222	2.09611	0.573919	0.575745	0.0887981	0.0815406	0.0271955	0.00764224	Thermodesulfobacteria	B	Mixed	Diverse	1	Thermodesulfatator indicus DSM 15286 chromosome, complete genome
NC_015682.faa	1.63438	1.52578	0.693258	0.694125	0.119151	0.116481	0.0301686	0.0139955	Thermodesulfobacteria	B	Mixed	Diverse	1	Thermodesulfobacterium sp. OPB45 chromosome, complete genome
NC_015683.faa	2.60637	2.28641	0.458724	0.466003	0.0276265	0.0208019	0.0278151	0.00372796	Actinobacteria	B	Mixed	Corynebacterium	1	Corynebacterium ulcerans BR-AD22 chromosome, complete genome
NC_015684.faa	3.59575	3.14921	0.368659	0.375245	0.121543	0.100564	0.0294571	0.0100355	AlphaProteobacteria	B	Mixed	Diverse	1	Oligotropha carboxidovorans OM5 chromosome, complete genome
NC_015687.faa	3.94246	3.41961	0.685075	0.690728	0.0404216	0.0379967	0.0267742	0.012288	Firmicutes	B	Mixed	Clostridium	1	Clostridium acetobutylicum DSM 1731 chromosome, complete genome
NC_015690.faa	8.66382	7.39451	0.404864	0.416168	0.0637276	0.0475894	0.0258573	0.00707373	Firmicutes	B	Mixed	Paenibacillus	1	Paenibacillus mucilaginosus KNP414 chromosome, complete genome
NC_015696.faa	2.03593	1.85995	0.666206	0.671341	0.041137	0.034252	0.0248668	0.0102738	GammaProteobacteria	B	Mixed	Francisella	1	Francisella sp. TX077308 chromosome, complete genome
NC_015697.faa	2.2644	1.97469	0.60431	0.609655	0.0392354	0.0284599	0.0219091	0.00723843	Firmicutes	B	Mixed	Lactobacillus	1	Lactobacillus reuteri SD2112 chromosome, complete genome
NC_015702.faa	3.07238	2.75584	0.602906	0.609711	0.0717723	0.0639654	0.0230116	0.00824477	CV	B	Mixed	Diverse	1	Parachlamydia acanthamoebae UV-7 chromosome, complete genome
NC_015703.faa	6.56874	5.72966	0.522995	0.534103	0.0673035	0.0608222	0.0221483	0.00533138	BC	B	Mixed	Diverse	1	Runella slithyformis DSM 19594 chromosome, complete genome
NC_015707.faa	2.03994	1.85915	0.596527	0.596759	0.087189	0.0805875	0.0261377	0.00870346	Thermotogae	B	Mixed	Thermotoga	1	Thermotoga thermarum DSM 5069 chromosome, complete genome
NC_015709.faa	1.98986	1.70758	0.54376	0.559055	0.0612575	0.0556855	0.0252279	0.00545453	AlphaProteobacteria	B	Mixed	Diverse	1	Zymomonas mobilis subsp. pomaceae ATCC 29192 chromosome, complete genome
NC_015711.faa	9.00359	7.92988	0.290215	0.293749	0.0740411	0.0497357	0.0337199	0.012726	DeltaProteobacteria	B	Mixed	Diverse	1	Myxococcus fulvus HW-1 chromosome, complete genome
NC_015713.faa	2.49634	2.28023	0.575504	0.582237	0.0801403	0.0701086	0.0230694	0.00714189	CV	B	Mixed	Diverse	1	Simkania negevensis Z chromosome chromosome gsn.131, complete sequence
NC_015714.faa	1.13339	1.05243	0.474566	0.47264	0.0496148	0.0443479	0.0261963	0.00494201	Spirochaetes	B	Mixed	Treponema	1	Treponema paraluiscuniculi Cuniculi A chromosome, complete genome
NC_015717.faa	4.75753	4.25305	0.404036	0.40829	0.110881	0.0972627	0.0282371	0.00827767	AlphaProteobacteria	B	Mixed	Diverse	1	Hyphomicrobium sp. MC1, complete genome
NC_015722.faa	1.18373	0.850998	0.635204	0.634465	0.0404833	0.0362748	0.0253944	0.00908125	AlphaProteobacteria	B	Mixed	Diverse	1	Candidatus Midichloria mitochondrii IricVA chromosome, complete genome
NC_015723.faa	2.68461	2.36479	0.326724	0.333173	0.103195	0.0771636	0.0323488	0.0118099	BetaProteobacteria	B	Mixed	Diverse	2	Cupriavidus necator N-1 chromosome 2, complete sequence
NC_015725.faa	0.948121	0.850224	0.702543	0.707111	0.0524362	0.0459019	0.028336	0.0133527	Tenericutes	B	Mixed	Mycoplasma	1	Mycoplasma bovis Hubei-1 chromosome, complete genome
NC_015726.faa	3.87294	3.43634	0.329614	0.335069	0.108661	0.0786468	0.0308662	0.0116874	BetaProteobacteria	B	Mixed	Diverse	1	Cupriavidus necator N-1 chromosome 1, complete sequence
NC_015730.faa	4.50521	4.02103	0.422522	0.427938	0.0909535	0.0771298	0.0281386	0.00690908	AlphaProteobacteria	B	Mixed	Diverse	1	Roseobacter litoralis Och 149 chromosome, complete genome
NC_015731.faa	3.78344	3.16317	0.533743	0.545569	0.0634053	0.0528933	0.023746	0.00521503	BetaProteobacteria	B	Mixed	Diverse	1	Nitrosomonas sp. Is79A3 chromosome, complete genome
NC_015732.faa	3.23934	2.9541	0.540632	0.544241	0.057003	0.0477652	0.0244604	0.00502651	Spirochaetes	B	Mixed	Spirochaeta	1	Spirochaeta caldaria DSM 7334 chromosome, complete genome
NC_015733.faa	5.98479	5.08393	0.366146	0.376776	0.0891639	0.0627623	0.0292272	0.00920287	GammaProteobacteria	B	Putida	Pseudomonas	1	Pseudomonas putida S16 chromosome, complete genome
NC_015734.faa	1.87727	1.6535	0.615218	0.620962	0.060527	0.0448751	0.0243535	0.00823344	Firmicutes	B	Mixed	Leuconostoc	1	Leuconostoc sp. C2 chromosome, complete genome
NC_015735.faa	0.538294	0.414942	0.547498	0.564812	0.0423862	0.0340283	0.0237681	0.00468179	GammaProteobacteria	B	Mixed	Diverse	1	Candidatus Moranella endobia PCIT chromosome, complete genome
NC_015737.faa	2.83574	2.51224	0.485212	0.492595	0.0955733	0.0848747	0.0225371	0.00635336	Firmicutes	B	Mixed	Clostridium	1	Clostridium sp. SY8519, complete genome
NC_015738.faa	3.12367	2.75086	0.431668	0.437995	0.0589467	0.0480444	0.0269275	0.00592956	Actinobacteria	B	Mixed	Diverse	1	Eggerthella sp. YY7918, complete genome
NC_015740.faa	4.54793	4.00472	0.354778	0.360716	0.0953186	0.0717757	0.0298678	0.00985949	GammaProteobacteria	B	Mixed	Pseudomonas	1	Pseudomonas stutzeri ATCC 17588 = LMG 11199 chromosome, complete genome
NC_015744.faa	1.03831	0.930741	0.583738	0.586733	0.0522159	0.0477927	0.0246807	0.00641104	CV	B	Trachomatis	Chlamydia	1	Chlamydia trachomatis L2c chromosome, complete genome
NC_015757.faa	3.55121	3.13245	0.428452	0.432379	0.0759918	0.0630676	0.0281877	0.00679421	Firmicutes	B	Mixed	Diverse	1	Sulfobacillus acidophilus TPY chromosome, complete genome
NC_015758.faa	4.38931	3.82192	0.341286	0.344116	0.0648006	0.0535031	0.0334826	0.0101995	Actinobacteria	B	MTC	Mycobacterium	1	Mycobacterium africanum GM041182 chromosome, complete genome
NC_015759.faa	1.42248	1.21009	0.63515	0.645169	0.0514858	0.0375294	0.0241109	0.00933249	Firmicutes	B	Mixed	Diverse	1	Weissella koreensis KACC 15510 chromosome, complete genome
NC_015760.faa	2.21718	1.93718	0.593689	0.601278	0.0449897	0.0329945	0.0241815	0.00655367	Firmicutes	B	Mixed	Streptococcus	1	Streptococcus salivarius CCHSS3, complete genome
NC_015761.faa	4.46011	3.82595	0.476008	0.486703	0.0688825	0.0545164	0.0245471	0.00521578	GammaProteobacteria	B	Mixed	Salmonella	1	Salmonella bongori NCTC 12419, complete genome
NC_015844.faa	5.52171	5.00145	0.56446	0.572204	0.0554429	0.0500297	0.0229319	0.00627257	BC	B	Mixed	Diverse	1	Zobellia galactanivorans, complete genome
NC_015846.faa	2.57141	2.27559	0.628499	0.638906	0.0518262	0.0476384	0.023021	0.00939098	BC	B	Mixed	Diverse	1	Capnocytophaga canimorsus Cc5 chromosome, complete genome
NC_015847.faa	1.7467	1.52965	0.66196	0.670593	0.0623483	0.0543838	0.0270142	0.0120975	A_Methanococcales	A	Mixed	Methanococcus	1	Methanococcus maripaludis X1 chromosome, complete genome
NC_015848.faa	4.48206	4.0044	0.340949	0.343777	0.0650193	0.0535231	0.033535	0.010228	Actinobacteria	B	MTC	Mycobacterium	1	Mycobacterium canettii CIPT 140010059, complete genome
NC_015850.faa	2.93222	2.5911	0.380751	0.386814	0.0473741	0.0359503	0.0299705	0.00760549	GammaProteobacteria	B	Mixed	Diverse	1	Acidithiobacillus caldus SM-1 chromosome, complete genome
NC_015856.faa	5.1869	4.59823	0.390905	0.40444	0.109327	0.0915169	0.0280808	0.00884194	BetaProteobacteria	B	Mixed	Diverse	1	Collimonas fungivorans Ter331 chromosome, complete genome
NC_015857.faa	2.13834	1.8057	0.417908	0.428256	0.113854	0.0975888	0.0276687	0.00764436	AlphaProteobacteria	B	Mixed	Brucella	1	Brucella pinnipedialis B2/94 chromosome 1, complete sequence
NC_015858.faa	1.26093	1.07151	0.419307	0.427594	0.108583	0.0949768	0.0279315	0.0074814	AlphaProteobacteria	B	Mixed	Brucella	2	Brucella pinnipedialis B2/94 chromosome 2, complete sequence
NC_015859.faa	3.43301	3.00625	0.321742	0.328541	0.086543	0.0643184	0.0318186	0.0109072	Actinobacteria	B	Mixed	Corynebacterium	1	Corynebacterium variabile DSM 44702 chromosome, complete genome
NC_015865.faa	2.01132	1.83971	0.430854	0.439212	0.0567806	0.0470289	0.0276372	0.00627704	A_Thermococcales	A	Mixed	Thermococcus	1	Thermococcus sp. 4557 chromosome, complete genome
NC_015866.faa	1.27847	0.978228	0.671459	0.676772	0.0358397	0.0294556	0.0265553	0.0112734	AlphaProteobacteria	B	Mixed	Rickettsia	1	Rickettsia heilongjiangensis 054 chromosome, complete genome
NC_015873.faa	2.47472	2.13519	0.459525	0.474119	0.084153	0.0637287	0.022949	0.00583855	Firmicutes	B	Mixed	Diverse	1	Megasphaera elsdenii DSM 20460, complete genome
NC_015875.faa	2.19073	1.86759	0.592916	0.602061	0.0514146	0.0413462	0.0245538	0.00689617	Firmicutes	B	Mixed	Streptococcus	1	Streptococcus pseudopneumoniae IS7493 chromosome, complete genome
NC_015913.faa	1.62	1.42751	0.716617	0.717398	0.0251053	0.0271212	0.0291902	0.0138731	Firmicutes	B	Mixed	Diverse	1	Candidatus Arthromitus sp. SFB-mouse-Japan, complete genome
NC_015914.faa	6.22127	5.36389	0.608732	0.618539	0.0682864	0.0624886	0.0231062	0.00834783	BC	B	Mixed	Diverse	1	Cyclobacterium marinum DSM 745 chromosome, complete genome
NC_015921.faa	0.900755	0.838123	0.710763	0.712972	0.0745959	0.0705035	0.0314514	0.0145345	Spirochaetes	B	Mixed	Borrelia	1	Borrelia bissettii DN127 chromosome, complete genome
NC_015930.faa	1.95013	1.70177	0.602983	0.611731	0.0532134	0.0420141	0.024566	0.00765231	Firmicutes	B	Mixed	Lactococcus	1	Lactococcus garvieae ATCC 49156, complete genome
NC_015931.faa	1.84327	1.6166	0.450458	0.450959	0.0404253	0.0291718	0.0310179	0.00539301	A_Thermoprotei	A	Mixed	Diverse	1	Pyrolobus fumarii 1A chromosome, complete genome
NC_015942.faa	3.20755	2.82972	0.427262	0.434057	0.0494315	0.0409222	0.0274639	0.00577044	GammaProteobacteria	B	Mixed	Diverse	1	Acidithiobacillus ferrivorans SS3 chromosome, complete genome
NC_015943.faa	0.488918	0.3876	0.415604	0.429945	0.0699545	0.0493614	0.0278004	0.00691667	A_Halobacteriales	A	Mixed	Diverse	2	Haloarcula hispanica ATCC 33960 chromosome II, complete sequence
NC_015945.faa	3.84242	3.47193	0.579054	0.58642	0.0730859	0.0648229	0.0230571	0.00737483	BC	B	Mixed	Diverse	1	Muricauda ruestringensis DSM 13258 chromosome, complete genome
NC_015946.faa	0.832603	0.695568	0.72578	0.730608	0.0657569	0.0510792	0.0281575	0.0148036	Tenericutes	B	Mixed	Mycoplasma	1	Mycoplasma putrefaciens KS1 chromosome, complete genome
NC_015947.faa	4.54448	4.0602	0.327162	0.331102	0.122126	0.089364	0.0319456	0.0116581	GammaProteobacteria	B	Mixed	Diverse	1	Stenotrophomonas maltophilia JV3 chromosome, complete genome
NC_015948.faa	2.99527	2.62702	0.352108	0.36308	0.108478	0.0833414	0.0314761	0.0105095	A_Halobacteriales	A	Mixed	Diverse	1	Haloarcula hispanica ATCC 33960 chromosome I, complete sequence
NC_015949.faa	2.67481	2.22736	0.634131	0.638693	0.0749229	0.0710094	0.0264732	0.0101812	Firmicutes	B	Mixed	Caldicellulosiruptor	1	Caldicellulosiruptor lactoaceticus 6A chromosome, complete genome
NC_015954.faa	2.91369	2.43566	0.352602	0.361024	0.0898677	0.0689052	0.0315125	0.00986446	A_Other	A	Mixed	Diverse	1	Halophilic archaeon DL31 chromosome, complete genome
NC_015964.faa	2.08688	1.86067	0.598218	0.604282	0.0644136	0.0500935	0.0240107	0.00771357	GammaProteobacteria	B	Mixed	Haemophilus	1	Haemophilus parainfluenzae T3T1, complete genome
NC_015966.faa	3.22554	2.90945	0.348125	0.355806	0.0775073	0.0513344	0.0311043	0.00995357	BC	B	Mixed	Diverse	1	Rhodothermus marinus SG0.5JP17-172 chromosome, complete genome
NC_015968.faa	4.81283	4.26028	0.451242	0.461496	0.0721976	0.0543358	0.0251062	0.00571832	GammaProteobacteria	B	Mixed	Enterobacter	1	Enterobacter asburiae LF7a chromosome, complete genome
NC_015975.faa	2.06665	1.63707	0.55602	0.565306	0.125598	0.10156	0.0235087	0.00768298	Firmicutes	B	Mixed	Lactobacillus	1	Lactobacillus ruminis ATCC 27782 chromosome, complete genome
NC_015976.faa	4.19933	3.74119	0.340029	0.344305	0.114582	0.0930049	0.0317984	0.0111588	AlphaProteobacteria	B	Mixed	Diverse	1	Sphingobium sp. SYK-6 chromosome, complete genome
NC_015977.faa	3.59212	3.17827	0.506567	0.515032	0.0680345	0.0559357	0.0227451	0.00580643	Firmicutes	B	Mixed	Diverse	1	Roseburia hominis A2-183 chromosome, complete genome
NC_015978.faa	1.29832	1.07293	0.651256	0.65298	0.0575428	0.0433743	0.0236893	0.0102648	Firmicutes	B	Mixed	Lactobacillus	1	Lactobacillus sanfranciscensis TMW 1.1304 chromosome, complete genome
NC_016001.faa	3.55988	2.95249	0.660916	0.671423	0.0743834	0.0672055	0.0240735	0.0116983	BC	B	Mixed	Diverse	1	Flavobacterium branchiophilum FL-15, complete genome
NC_016002.faa	4.333	3.80283	0.347372	0.356434	0.0826394	0.0574692	0.0297591	0.0101632	BetaProteobacteria	B	Mixed	Diverse	1	Pseudogulbenkiania sp. NH8B, complete genome
NC_016010.faa	4.96747	4.25632	0.347312	0.350801	0.113083	0.0948499	0.0316775	0.0108202	GammaProteobacteria	B	Mixed	Xanthomonas	1	Xanthomonas axonopodis pv. citrumelo F1 chromosome, complete genome
NC_016011.faa	2.92888	2.45837	0.623629	0.62868	0.0467089	0.0356243	0.0247306	0.00883894	Firmicutes	B	Mixed	Listeria	1	Listeria ivanovii subsp. ivanovii PAM 55, complete genome
NC_016012.faa	1.51556	1.34949	0.719102	0.720211	0.0251069	0.0269012	0.029425	0.0140945	Firmicutes	B	Mixed	Diverse	1	Candidatus Arthromitus sp. SFB-rat-Yit, complete genome
NC_016023.faa	3.55223	2.88841	0.527242	0.535129	0.113821	0.0999565	0.0240291	0.00717268	Firmicutes	B	Mixed	Bacillus	1	Bacillus coagulans 36D1 chromosome, complete genome
NC_016024.faa	2.68336	2.41443	0.381435	0.386265	0.0709958	0.055707	0.029787	0.00802398	Acidobacteria	B	Mixed	Diverse	1	Candidatus Chloracidobacterium thermophilum B chromosome chromosome 1, complete sequence
NC_016025.faa	1.01201	0.888918	0.380265	0.387568	0.0690101	0.0554832	0.0290491	0.00809137	Acidobacteria	B	Mixed	Diverse	2	Candidatus Chloracidobacterium thermophilum B chromosome chromosome 2, complete sequence
NC_016026.faa	2.48198	2.23865	0.445956	0.45287	0.131141	0.108905	0.0252231	0.00712092	AlphaProteobacteria	B	Mixed	Diverse	1	Micavibrio aeruginosavorus ARL-13 chromosome, complete genome
NC_016027.faa	3.13682	2.74551	0.379771	0.390834	0.0773674	0.0637953	0.0293725	0.00849338	AlphaProteobacteria	B	Mixed	Diverse	1	Gluconacetobacter xylinus NBRC 3288, complete genome
NC_016041.faa	4.13423	3.65443	0.569968	0.577014	0.0458416	0.0377724	0.0239242	0.00584511	GammaProteobacteria	B	Mixed	Diverse	1	Glaciecola nitratireducens FR1064 chromosome, complete genome
NC_016043.faa	1.63856	1.50425	0.613072	0.616868	0.0303593	0.0249556	0.0238568	0.00751487	BetaProteobacteria	B	Mixed	Diverse	1	Taylorella asinigenitalis MCE3 chromosome, complete genome
NC_016047.faa	4.20722	3.64289	0.554827	0.561765	0.0755272	0.064016	0.0236186	0.00659081	Firmicutes	B	Mixed	Bacillus	1	Bacillus subtilis subsp. spizizenii TU-B-10 chromosome, complete genome
NC_016048.faa	4.41004	3.7838	0.453255	0.466788	0.0614425	0.0513149	0.0235522	0.00533476	Firmicutes	B	Mixed	Diverse	1	Oscillibacter valericigenes Sjm18-20, complete genome
NC_016050.faa	1.28309	0.890118	0.670116	0.6765	0.0362789	0.0294819	0.0266321	0.0111981	AlphaProteobacteria	B	Mixed	Rickettsia	1	Rickettsia japonica YH, complete genome
NC_016051.faa	2.08643	1.88544	0.44398	0.45219	0.068361	0.0588398	0.0280126	0.00628709	A_Thermococcales	A	Mixed	Thermococcus	1	Thermococcus sp. AM4 chromosome, complete genome
NC_016052.faa	2.56272	2.2102	0.633595	0.639589	0.0437951	0.0332625	0.0235859	0.00930077	Firmicutes	B	Mixed	Diverse	1	Tetragenococcus halophilus NBRC 12172, complete genome
NC_016070.faa	1.84154	1.66738	0.444291	0.448717	0.0434154	0.0391729	0.0293113	0.0056584	A_Thermoprotei	A	Mixed	Diverse	1	Thermoproteus tenax Kra 1, complete genome
NC_016077.faa	2.48777	2.14903	0.48997	0.499794	0.0820847	0.0673795	0.0238389	0.00525959	Firmicutes	B	Mixed	Diverse	1	Acidaminococcus intestini RyC-MR95 chromosome, complete genome
NC_016078.faa	3.94484	3.51481	0.381297	0.386305	0.09426	0.079604	0.0299936	0.008691	AlphaProteobacteria	B	Mixed	Diverse	1	Pelagibacterium halotolerans B2 chromosome, complete genome
NC_016109.faa	8.78328	7.65825	0.255622	0.258025	0.0816417	0.0484544	0.0385094	0.0152138	Actinobacteria	B	Mixed	Diverse	1	Kitasatospora setae KM-6054, complete genome
NC_016111.faa	6.28306	5.59213	0.268523	0.270601	0.067789	0.0432597	0.0371675	0.0141638	Actinobacteria	B	Mixed	Streptomyces	1	Streptomyces cattleya NRRL 8057, complete genome
NC_016112.faa	4.6683	3.81399	0.504242	0.512541	0.0982319	0.076759	0.0242651	0.00593876	GammaProteobacteria	B	Mixed	Diverse	1	Methylomicrobium alcaliphilum chromosome, complete genome
NC_016114.faa	7.3375	6.41469	0.28599	0.288577	0.074183	0.0519392	0.0353018	0.0127834	Actinobacteria	B	Mixed	Streptomyces	1	Streptomyces flavogriseus ATCC 33331 chromosome, complete genome
NC_016146.faa	0.587248	0.552156	0.724542	0.72521	0.0784111	0.0768495	0.0296225	0.0155564	BC	B	Mixed	Diverse	1	Blattabacterium sp. (Mastotermes darwiniensis) str. MADAR chromosome, complete genome
NC_016147.faa	3.45255	3.01884	0.319594	0.323473	0.10735	0.0805974	0.032555	0.0119569	GammaProteobacteria	B	Mixed	Diverse	1	Pseudoxanthomonas spadix BD-a59 chromosome, complete genome
NC_016148.faa	1.96777	1.79706	0.525798	0.529424	0.0560817	0.05547	0.0261474	0.00567134	Synergistetes	B	Mixed	Diverse	1	Thermovirga lienii DSM 17291 chromosome, complete genome
NC_016445.faa	3.03138	2.69021	0.516726	0.523294	0.0606505	0.0476621	0.0242976	0.00474664	GammaProteobacteria	B	Cholerae	Vibrio	1	Vibrio cholerae O1 str. 2010EL-1786 chromosome 1, complete sequence
NC_016446.faa	1.04636	0.898485	0.522079	0.529813	0.0600745	0.0491313	0.0240659	0.00478277	GammaProteobacteria	B	Cholerae	Vibrio	2	Vibrio cholerae O1 str. 2010EL-1786 chromosome 2, complete sequence
NC_016510.faa	3.16243	2.69755	0.678647	0.685355	0.0348978	0.0324688	0.0246537	0.0118359	BC	B	Mixed	Diverse	1	Flavobacterium columnare ATCC 49512 chromosome, complete genome
NC_016511.faa	2.49877	2.17668	0.396266	0.399664	0.0435878	0.034772	0.0289754	0.00662922	Actinobacteria	B	Acnes	Propionibacterium	1	Propionibacterium acnes TypeIA2 P.acn31 chromosome, complete genome
NC_016512.faa	2.52289	2.19673	0.395759	0.399268	0.0439377	0.0350718	0.0289814	0.00665575	Actinobacteria	B	Acnes	Propionibacterium	1	Propionibacterium acnes TypeIA2 P.acn17 chromosome, complete genome
NC_016513.faa	2.13681	1.83843	0.544511	0.555772	0.102583	0.0855562	0.0238159	0.00673686	GammaProteobacteria	B	Mixed	Diverse	1	Aggregatibacter actinomycetemcomitans ANH9381 chromosome, complete genome
NC_016514.faa	4.73444	4.3348	0.443058	0.453876	0.0675763	0.0525089	0.0249693	0.00578891	GammaProteobacteria	B	Mixed	Enterobacter	1	Enterobacter cloacae EcWSU1 chromosome, complete genome
NC_016516.faa	2.48962	2.16295	0.396504	0.399577	0.0436181	0.0348796	0.0289687	0.00661929	Actinobacteria	B	Acnes	Propionibacterium	1	Propionibacterium acnes TypeIA2 P.acn33 chromosome, complete genome
NC_016582.faa	11.9367	10.3325	0.287579	0.292454	0.0611364	0.0402284	0.0352278	0.0128239	Actinobacteria	B	Mixed	Streptomyces	1	Streptomyces bingchenggensis BCW-1 chromosome, complete genome
NC_016584.faa	5.86308	4.91499	0.562894	0.571451	0.0471393	0.0401962	0.0243174	0.00575208	Firmicutes	B	Mixed	Diverse	1	Desulfosporosinus orientis DSM 765 chromosome, complete genome
NC_016589.faa	3.13128	2.68619	0.354831	0.3642	0.185238	0.150838	0.0293984	0.0122569	BetaProteobacteria	B	Mixed	Burkholderia	1	Burkholderia sp. YI23 chromosome 1, complete sequence
NC_016590.faa	1.56957	1.41726	0.35568	0.362789	0.170673	0.145593	0.0303312	0.0118995	BetaProteobacteria	B	Mixed	Burkholderia	3	Burkholderia sp. YI23 chromosome 3, complete sequence
NC_016593.faa	3.59662	3.10083	0.469133	0.477248	0.12816	0.104924	0.0246788	0.00700477	Firmicutes	B	Mixed	Geobacillus	1	Geobacillus thermoleovorans CCB_US3_UF5 chromosome, complete genome
NC_016599.faa	4.00006	3.65615	0.593077	0.597665	0.0505773	0.0432352	0.0225854	0.0071086	BC	B	Mixed	Diverse	1	Owenweeksia hongkongensis DSM 17368 chromosome, complete genome
NC_016602.faa	3.29455	2.85134	0.481654	0.492653	0.0904479	0.0698188	0.0242515	0.00557861	GammaProteobacteria	B	Mixed	Vibrio	1	Vibrio furnissii NCTC 11218 chromosome 1, complete sequence
NC_016603.faa	3.86253	3.37803	0.600053	0.61176	0.0520916	0.0404781	0.0234535	0.00726294	GammaProteobacteria	B	Mixed	Diverse	1	Acinetobacter calcoaceticus PHEA-2 chromosome, complete genome
NC_016604.faa	6.41574	5.91067	0.341724	0.345095	0.0889436	0.0752211	0.0314673	0.010327	Actinobacteria	B	Mixed	Mycobacterium	1	Mycobacterium rhodesiae NBB3 chromosome, complete genome
NC_016605.faa	1.82911	1.592	0.626514	0.6318	0.0399607	0.0302696	0.0239289	0.00859157	Firmicutes	B	Mixed	Diverse	1	Pediococcus claussenii ATCC BAA-344 chromosome, complete genome
NC_016609.faa	9.03368	7.91853	0.541841	0.551303	0.0714002	0.0622809	0.0218643	0.00567895	BC	B	Mixed	Diverse	1	Niastella koreensis GR20-10 chromosome, complete genome
NC_016610.faa	3.40552	2.96514	0.520346	0.53024	0.0591604	0.0508846	0.0207744	0.004937	BC	B	Mixed	Diverse	1	Tannerella forsythia ATCC 43037 chromosome, complete genome
NC_016612.faa	5.97411	5.21697	0.427094	0.439514	0.0835868	0.0672703	0.025714	0.00696418	GammaProteobacteria	B	Mixed	Klebsiella	1	Klebsiella oxytoca KCTC 1686 chromosome, complete genome
NC_016613.faa	3.47831	2.96465	0.539923	0.549676	0.0419225	0.0302955	0.0235374	0.00450616	GammaProteobacteria	B	Mixed	Vibrio	1	Vibrio sp. EJY3 chromosome 1, complete sequence
NC_016614.faa	1.97434	1.67378	0.542094	0.55432	0.0384233	0.0282223	0.0234366	0.00441036	GammaProteobacteria	B	Mixed	Vibrio	2	Vibrio sp. EJY3 chromosome 2, complete sequence
NC_016616.faa	3.80698	3.43661	0.339867	0.346324	0.0805635	0.0543696	0.0304973	0.0105534	BetaProteobacteria	B	Mixed	Diverse	1	Dechlorosoma suillum PS chromosome, complete genome
NC_016617.faa	3.02344	2.63933	0.308487	0.314369	0.0867444	0.0590878	0.0324973	0.0121494	AlphaProteobacteria	B	Mixed	Diverse	1	Azospirillum brasilense Sp245, complete genome
NC_016620.faa	3.43593	3.19097	0.629855	0.632527	0.0588775	0.0529236	0.0249548	0.00882535	DeltaProteobacteria	B	Mixed	Diverse	1	Bacteriovorax marinus SJ, complete genome
NC_016621.faa	0.605745	0.558567	0.757404	0.761532	0.0782832	0.0748734	0.0330278	0.0182718	BC	B	Mixed	Diverse	1	Blattabacterium sp. (Cryptocercus punctulatus) str. Cpu chromosome, complete genome
NC_016622.faa	2.98833	2.58611	0.31575	0.32395	0.100595	0.0683492	0.0324365	0.0120318	AlphaProteobacteria	B	Mixed	Diverse	1	Azospirillum lipoferum 4B, complete genome
NC_016625.faa	1.77302	1.53451	0.3541	0.362832	0.18571	0.154801	0.0301888	0.0123788	BetaProteobacteria	B	Mixed	Burkholderia	2	Burkholderia sp. YI23 chromosome 2, complete sequence
NC_016627.faa	4.89768	3.88613	0.629768	0.642828	0.0462654	0.0409408	0.024879	0.00942679	Firmicutes	B	Mixed	Clostridium	1	Clostridium clariflavum DSM 19732 chromosome, complete genome
NC_016628.faa	1.62186	1.36902	0.480762	0.494541	0.0949885	0.0760069	0.0241042	0.00568337	GammaProteobacteria	B	Mixed	Vibrio	2	Vibrio furnissii NCTC 11218 chromosome 2, complete sequence
NC_016629.faa	4.20053	3.56978	0.375687	0.385792	0.0609663	0.0460471	0.0281614	0.00822798	DeltaProteobacteria	B	Mixed	Desulfovibrio	1	Desulfovibrio africanus str. Walvis Bay chromosome, complete genome
NC_016630.faa	1.93101	1.57659	0.635564	0.645545	0.0619499	0.052783	0.0243749	0.0101878	Firmicutes	B	Mixed	Diverse	1	Filifactor alocis ATCC 35896 chromosome, complete genome
NC_016631.faa	6.23758	5.44686	0.412547	0.420901	0.0493677	0.0388983	0.0264212	0.00614253	Acidobacteria	B	Mixed	Diverse	1	Granulicella mallensis MP5ACTX8 chromosome, complete genome
NC_016632.faa	1.76276	0.726685	0.617179	0.707738	0.0323904	0.0323304	0.0238884	0.00754119	GammaProteobacteria	B	Mixed	Diverse	1	Serratia symbiotica str. 'Cinara cedri' chromosome, complete genome
NC_016633.faa	3.59085	3.2237	0.531812	0.538027	0.0627194	0.0556879	0.0238999	0.00498125	Spirochaetes	B	Mixed	Diverse	1	Sphaerochaeta pleomorpha str. Grapes chromosome, complete genome
NC_016638.faa	0.919992	0.841335	0.643824	0.646664	0.061048	0.0613397	0.0277887	0.00994373	Tenericutes	B	Mixed	Mycoplasma	1	Mycoplasma haemocanis str. Illinois chromosome, complete genome
NC_016639.faa	1.27509	0.91038	0.669561	0.674987	0.0368448	0.0297311	0.0265085	0.0111854	AlphaProteobacteria	B	Mixed	Rickettsia	1	Rickettsia slovaca 13-B chromosome, complete genome
NC_016641.faa	6.0834	5.12686	0.521386	0.532299	0.0451509	0.034799	0.0232494	0.00457474	Firmicutes	B	Mixed	Paenibacillus	1	Paenibacillus terrae HPL-003 chromosome, complete genome
NC_016642.faa	5.47567	4.6999	0.466518	0.476271	0.079361	0.0620557	0.0260414	0.00534012	AlphaProteobacteria	B	Mixed	Diverse	1	Pseudovibrio sp. FO-BEG1 chromosome, complete genome
NC_016645.faa	2.46797	2.20945	0.424472	0.430332	0.0307859	0.0253165	0.0302323	0.00615092	A_Thermoprotei	A	Mixed	Diverse	1	Pyrobaculum sp. 1860 chromosome, complete genome
NC_016745.faa	3.51454	3.11623	0.376682	0.38898	0.0883963	0.0640922	0.0287788	0.00898516	GammaProteobacteria	B	Mixed	Diverse	1	Oceanimonas sp. GK1 chromosome, complete genome
NC_016749.faa	2.13003	1.73639	0.616919	0.623727	0.0593058	0.0430994	0.0244386	0.0083095	Firmicutes	B	Mixed	Streptococcus	1	Streptococcus macedonicus ACA-DC 198, complete genome
NC_016751.faa	2.23141	2.05171	0.708854	0.708445	0.0568284	0.0571232	0.0290451	0.0145395	Thermotogae	B	Mixed	Diverse	1	Marinitoga piezophila KA3 chromosome, complete genome
NC_016768.faa	4.39499	4.02974	0.341183	0.34385	0.0647294	0.0536025	0.033478	0.0102105	Actinobacteria	B	MTC	Mycobacterium	1	Mycobacterium tuberculosis KZN 4207 chromosome, complete genome
NC_016771.faa	5.22158	4.38721	0.638722	0.644063	0.0314878	0.0213001	0.0237898	0.00931465	Firmicutes	B	Cereus	Bacillus	1	Bacillus cereus NC7401, complete genome
NC_016775.faa	1.20745	1.02746	0.417669	0.426829	0.10963	0.0956883	0.0281132	0.00756964	AlphaProteobacteria	B	Mixed	Brucella	2	Brucella suis VBI22 chromosome II, complete sequence
NC_016776.faa	5.37312	4.73773	0.555464	0.56585	0.0359602	0.0285522	0.0212263	0.00507057	BC	B	Mixed	Bacteroides	1	Bacteroides fragilis 638R, complete genome
NC_016777.faa	1.16226	1.01873	0.415766	0.426642	0.112913	0.0966183	0.0283107	0.00769813	AlphaProteobacteria	B	Mixed	Brucella	2	Brucella abortus A13334 chromosome 2, complete sequence
NC_016778.faa	2.10702	1.80407	0.41595	0.42794	0.115748	0.0979593	0.0278272	0.0077508	AlphaProteobacteria	B	Mixed	Brucella	1	Brucella canis HSK A52141 chromosome 1, complete sequence
NC_016779.faa	5.22291	4.4036	0.640323	0.646259	0.0313746	0.0212029	0.0239115	0.00940881	Firmicutes	B	Cereus	Bacillus	1	Bacillus cereus F837/76 chromosome, complete genome
NC_016781.faa	2.33794	1.98566	0.471462	0.478153	0.0253191	0.0192511	0.0277133	0.00334456	Actinobacteria	B	Pseudotuberculosis	Corynebacterium	1	Corynebacterium pseudotuberculosis 3/99-5 chromosome, complete genome
NC_016782.faa	2.42655	2.13224	0.459512	0.465665	0.0350984	0.026776	0.0273395	0.00400683	Actinobacteria	B	Diphtheriae	Corynebacterium	1	Corynebacterium diphtheriae 241 chromosome, complete genome
NC_016783.faa	2.44907	2.14834	0.457117	0.463491	0.0350919	0.0268347	0.027499	0.0040763	Actinobacteria	B	Diphtheriae	Corynebacterium	1	Corynebacterium diphtheriae INCA 402 chromosome, complete genome
NC_016784.faa	4.01986	3.53701	0.526037	0.534935	0.0976907	0.0853529	0.0238006	0.00652494	Firmicutes	B	Amyloliquefaciens	Bacillus	1	Bacillus amyloliquefaciens subsp. plantarum CAU B946, complete genome
NC_016785.faa	2.43333	2.13331	0.457675	0.464073	0.0358881	0.0275614	0.0275391	0.00409469	Actinobacteria	B	Diphtheriae	Corynebacterium	1	Corynebacterium diphtheriae CDCE 8392 chromosome, complete genome
NC_016786.faa	2.42715	2.13666	0.459485	0.465658	0.0350886	0.0267813	0.0273444	0.00400697	Actinobacteria	B	Diphtheriae	Corynebacterium	1	Corynebacterium diphtheriae HC01 chromosome, complete genome
NC_016787.faa	2.47836	2.18268	0.458708	0.464971	0.0352186	0.0268856	0.0273173	0.00403406	Actinobacteria	B	Diphtheriae	Corynebacterium	1	Corynebacterium diphtheriae HC03 chromosome, complete genome
NC_016788.faa	2.48433	2.18615	0.45913	0.465465	0.035142	0.0267505	0.0273937	0.00401972	Actinobacteria	B	Diphtheriae	Corynebacterium	1	Corynebacterium diphtheriae HC04 chromosome, complete genome
NC_016789.faa	2.53068	2.19186	0.456759	0.46295	0.0357605	0.0272336	0.0275128	0.00410399	Actinobacteria	B	Diphtheriae	Corynebacterium	1	Corynebacterium diphtheriae PW8 chromosome, complete genome
NC_016790.faa	2.39544	2.11673	0.459234	0.465626	0.0355209	0.0272634	0.0274199	0.00403264	Actinobacteria	B	Diphtheriae	Corynebacterium	1	Corynebacterium diphtheriae VA01 chromosome, complete genome
NC_016791.faa	4.61375	4.04698	0.619745	0.627443	0.0423451	0.0380919	0.023998	0.00856513	Firmicutes	B	Mixed	Clostridium	1	Clostridium sp. BNL1100 chromosome, complete genome
NC_016796.faa	1.17049	1.02663	0.416306	0.427065	0.11139	0.0952784	0.028209	0.00765136	AlphaProteobacteria	B	Mixed	Brucella	2	Brucella canis HSK A52141 chromosome 2, complete sequence
NC_016797.faa	2.10864	1.78032	0.417932	0.427875	0.113836	0.09802	0.0276853	0.00764614	AlphaProteobacteria	B	Mixed	Brucella	1	Brucella suis VBI22 chromosome I, complete sequence
NC_016798.faa	1.04432	0.924414	0.583595	0.586971	0.0513973	0.0475839	0.024633	0.00637572	CV	B	Trachomatis	Chlamydia	1	Chlamydia trachomatis A2497, complete genome
NC_016799.faa	2.53535	2.21259	0.457453	0.463788	0.0350335	0.0266541	0.027447	0.00406745	Actinobacteria	B	Diphtheriae	Corynebacterium	1	Corynebacterium diphtheriae 31A chromosome, complete genome
NC_016800.faa	2.48552	2.1793	0.458025	0.464439	0.0351492	0.026749	0.0274092	0.00405419	Actinobacteria	B	Diphtheriae	Corynebacterium	1	Corynebacterium diphtheriae BH8 chromosome, complete genome
NC_016801.faa	2.49919	2.20031	0.458278	0.464966	0.0355511	0.0272787	0.027325	0.0040516	Actinobacteria	B	Diphtheriae	Corynebacterium	1	Corynebacterium diphtheriae C7 (beta) chromosome, complete genome
NC_016802.faa	2.46861	2.16519	0.456633	0.462886	0.0353927	0.0270281	0.027473	0.00409746	Actinobacteria	B	Diphtheriae	Corynebacterium	1	Corynebacterium diphtheriae HC02 chromosome, complete genome
NC_016803.faa	3.85858	3.41134	0.339904	0.347906	0.0737164	0.0423078	0.0271109	0.00999439	DeltaProteobacteria	B	Mixed	Desulfovibrio	1	Desulfovibrio desulfuricans ND132 chromosome, complete genome
NC_016804.faa	4.35039	3.95828	0.340644	0.343444	0.0650326	0.0537283	0.0335979	0.0102504	Actinobacteria	B	MTC	Mycobacterium	1	Mycobacterium bovis BCG str. Mexico chromosome, complete genome
NC_016805.faa	1.89656	1.67617	0.616146	0.622278	0.0499005	0.036376	0.0242244	0.00808192	Firmicutes	B	Mixed	Leuconostoc	1	Leuconostoc mesenteroides subsp. mesenteroides J18 chromosome, complete genome
NC_016807.faa	0.817176	0.72645	0.592816	0.600209	0.0703432	0.0650612	0.0247351	0.00768564	Tenericutes	B	Mixed	Mycoplasma	1	Mycoplasma pneumoniae 309, complete genome
NC_016808.faa	2.34952	2.02837	0.588952	0.595627	0.0571399	0.0425737	0.0237748	0.00714059	GammaProteobacteria	B	Mixed	Diverse	1	Pasteurella multocida 36950 chromosome, complete genome
NC_016809.faa	1.98154	1.73247	0.612536	0.618585	0.0675196	0.053875	0.0235524	0.00856188	GammaProteobacteria	B	Influenzae	Haemophilus	1	Haemophilus influenzae 10810, complete genome
NC_016810.faa	4.87801	4.21984	0.466803	0.478167	0.0756594	0.0607797	0.0245877	0.00563682	GammaProteobacteria	B	Enterica	Salmonella	1	Salmonella enterica subsp. enterica serovar Typhimurium str. SL1344, complete genome
NC_016811.faa	3.359	2.99324	0.612086	0.618276	0.050358	0.0439415	0.023095	0.00793383	GammaProteobacteria	B	Pneumophila	Legionella	1	Legionella pneumophila subsp. pneumophila ATCC 43290 chromosome, complete genome
NC_016812.faa	4.30572	3.69832	0.36611	0.373931	0.11382	0.0927582	0.0294595	0.00982315	AlphaProteobacteria	B	Mixed	Sinorhizobium	1	Sinorhizobium fredii HH103, complete genome
NC_016816.faa	4.60555	3.95977	0.453549	0.465525	0.0749926	0.0615223	0.0256135	0.00576674	GammaProteobacteria	B	Mixed	Diverse	1	Pantoea ananatis LMG 5342, complete genome
NC_016818.faa	4.8611	4.23836	0.467147	0.478789	0.0858797	0.0681079	0.0249867	0.00570372	GammaProteobacteria	B	Mixed	Diverse	1	Rahnella aquatilis CIP 78.65 = ATCC 33071 chromosome, complete genome
NC_016822.faa	4.9885	4.31848	0.479403	0.490166	0.0686773	0.0522554	0.0238078	0.00508661	GammaProteobacteria	B	Mixed	Escherichia	1	Shigella sonnei 53G, complete genome
NC_016826.faa	1.98842	1.6084	0.617087	0.62444	0.063963	0.0457617	0.0244492	0.00831392	Firmicutes	B	Mixed	Streptococcus	1	Streptococcus infantarius subsp. infantarius CJ18 chromosome, complete genome
NC_016829.faa	0.83748	0.67581	0.735196	0.740938	0.0817541	0.0741292	0.0293932	0.0159972	Tenericutes	B	Mixed	Mycoplasma	1	Mycoplasma hyorhinis GDL-1 chromosome, complete genome
NC_016830.faa	6.84583	5.94586	0.383134	0.39216	0.0783347	0.0585688	0.0283969	0.00810401	GammaProteobacteria	B	Mixed	Pseudomonas	1	Pseudomonas fluorescens F113 chromosome, complete genome
NC_016831.faa	4.63796	3.72961	0.46678	0.477908	0.077623	0.0609579	0.0246801	0.00570701	GammaProteobacteria	B	Enterica	Salmonella	1	Salmonella enterica subsp. enterica serovar Gallinarum/pullorum str. RKS5078 chromosome, complete genome
NC_016832.faa	4.76835	4.01788	0.468078	0.479361	0.0751237	0.0592558	0.0245374	0.00559381	GammaProteobacteria	B	Enterica	Salmonella	1	Salmonella enterica subsp. enterica serovar Typhi str. P-stx-12 chromosome, complete genome
NC_016842.faa	1.13933	1.0831	0.473335	0.472297	0.0487717	0.0442751	0.0261877	0.00491816	Spirochaetes	B	Pallidum	Treponema	1	Treponema pallidum subsp. pertenue str. SamoaD chromosome, complete genome
NC_016843.faa	1.13942	1.08205	0.473268	0.472171	0.0486795	0.0441552	0.0261777	0.00491679	Spirochaetes	B	Pallidum	Treponema	1	Treponema pallidum subsp. pertenue str. Gauthier chromosome, complete genome
NC_016844.faa	1.13997	1.07295	0.473544	0.472077	0.0488218	0.0441437	0.0262133	0.00492772	Spirochaetes	B	Pallidum	Treponema	1	Treponema pallidum subsp. pallidum DAL-1 chromosome, complete genome
NC_016845.faa	5.33394	4.69638	0.413668	0.425152	0.0783322	0.0611906	0.0261889	0.0073075	GammaProteobacteria	B	Kpneumoniae	Klebsiella	1	Klebsiella pneumoniae subsp. pneumoniae HS11286 chromosome, complete genome
NC_016848.faa	1.13974	1.08323	0.473217	0.472156	0.0487089	0.0441968	0.026181	0.00491696	Spirochaetes	B	Pallidum	Treponema	1	Treponema pallidum subsp. pertenue str. CDC2 chromosome, complete genome
NC_016854.faa	4.8794	4.21264	0.467134	0.478099	0.0751821	0.0605745	0.0245443	0.00561296	GammaProteobacteria	B	Enterica	Salmonella	1	Salmonella enterica subsp. enterica serovar Typhimurium str. D23580
NC_016856.faa	4.87026	4.34247	0.470027	0.478036	0.0746769	0.0607211	0.0242606	0.005535	GammaProteobacteria	B	Enterica	Salmonella	1	Salmonella enterica subsp. enterica serovar Typhimurium str. 14028S chromosome, complete genome
NC_016857.faa	4.87801	4.26992	0.46758	0.478166	0.0755762	0.0607809	0.0245167	0.00561725	GammaProteobacteria	B	Enterica	Salmonella	1	Salmonella enterica subsp. enterica serovar Typhimurium str. ST4/74 chromosome, complete genome
NC_016860.faa	4.95481	4.34256	0.466775	0.477919	0.0752463	0.060214	0.0245782	0.00561973	GammaProteobacteria	B	Enterica	Salmonella	1	Salmonella enterica subsp. enterica serovar Typhimurium str. T000240, complete genome
NC_016863.faa	4.81787	4.18515	0.467048	0.477937	0.0757592	0.0609493	0.0246079	0.00563533	GammaProteobacteria	B	Enterica	Salmonella	1	Salmonella enterica subsp. enterica serovar Typhimurium str. UK-1 chromosome, complete genome
NC_016884.faa	3.4729	3.0254	0.428975	0.432349	0.0758623	0.0636099	0.0282545	0.0067785	Firmicutes	B	Mixed	Diverse	1	Sulfobacillus acidophilus DSM 10332 chromosome, complete genome
NC_016885.faa	2.43603	2.13719	0.4429	0.44918	0.0267616	0.0235579	0.0295066	0.00525065	A_Thermoprotei	A	Mixed	Diverse	1	Pyrobaculum oguniense TE7 chromosome, complete genome
NC_016887.faa	6.19465	5.38547	0.311828	0.316339	0.0947082	0.0743468	0.0341567	0.0122057	Actinobacteria	B	Mixed	Diverse	1	Nocardia cyriacigeorgica GUH-2, complete genome
NC_016893.faa	0.719535	0.6075	0.733733	0.747763	0.0452574	0.0398487	0.0300476	0.0160298	GammaProteobacteria	B	Mixed	Diverse	1	Wigglesworthia glossinidia endosymbiont of Glossina morsitans morsitans (Yale colony) chromosome, complete genome
NC_016894.faa	4.04478	3.44577	0.596633	0.606619	0.0810449	0.0664438	0.0239926	0.00848408	AlphaProteobacteria	B	Mixed	Diverse	1	Acetobacterium woodii DSM 1030 chromosome, complete genome
NC_016901.faa	5.28807	4.43679	0.526164	0.536872	0.0488801	0.0386153	0.0247187	0.0043919	GammaProteobacteria	B	Baltica	Shewanella	1	Shewanella baltica OS678 chromosome, complete genome
NC_016902.faa	4.92017	4.31083	0.480871	0.491621	0.0708752	0.0552634	0.0242588	0.00513348	GammaProteobacteria	B	Coli	Escherichia	1	Escherichia coli KO11FL chromosome, complete genome
NC_016906.faa	5.66981	5.08761	0.326641	0.329812	0.110582	0.0936895	0.0331883	0.0114146	Actinobacteria	B	Mixed	Diverse	1	Gordonia polyisoprenivorans VH2 chromosome, complete genome
NC_016909.faa	1.2672	0.963522	0.670876	0.675588	0.0350832	0.0286524	0.0264693	0.0112115	AlphaProteobacteria	B	Rickettsii	Rickettsia	1	Rickettsia rickettsii str. Arizona chromosome, complete genome
NC_016911.faa	1.26977	0.964854	0.67075	0.675471	0.0350185	0.028595	0.0264747	0.0112047	AlphaProteobacteria	B	Rickettsii	Rickettsia	1	Rickettsia rickettsii str. Hauke chromosome, complete genome
NC_016912.faa	2.69257	2.23773	0.66436	0.671854	0.0356271	0.0207318	0.0236091	0.010477	Firmicutes	B	Aureus	Staphylococcus	1	Staphylococcus aureus subsp. aureus VC40 chromosome, complete genome
NC_016913.faa	1.25568	0.962985	0.670938	0.675493	0.0351213	0.0286717	0.0264717	0.0112198	AlphaProteobacteria	B	Rickettsii	Rickettsia	1	Rickettsia rickettsii str. Brazil chromosome, complete genome
NC_016914.faa	1.26984	0.965085	0.67076	0.675461	0.0350251	0.0285838	0.0264867	0.011205	AlphaProteobacteria	B	Rickettsii	Rickettsia	1	Rickettsia rickettsii str. Hino chromosome, complete genome
NC_016915.faa	1.27075	0.960093	0.670711	0.675272	0.0350872	0.0286288	0.0264743	0.0112103	AlphaProteobacteria	B	Rickettsii	Rickettsia	1	Rickettsia rickettsii str. Hlp#2 chromosome, complete genome
NC_016928.faa	2.78864	2.31023	0.664555	0.671457	0.0350104	0.0203314	0.0235667	0.010504	Firmicutes	B	Aureus	Staphylococcus	1	Staphylococcus aureus subsp. aureus M013 chromosome, complete genome
NC_016929.faa	1.15023	0.857154	0.68125	0.689862	0.0305483	0.0238971	0.026874	0.011669	AlphaProteobacteria	B	Mixed	Rickettsia	1	Rickettsia canadensis str. CA410 chromosome, complete genome
NC_016930.faa	1.28774	0.985497	0.671102	0.675313	0.0347406	0.0285547	0.0264371	0.0112218	AlphaProteobacteria	B	Mixed	Rickettsia	1	Rickettsia philipii str. 364D chromosome, complete genome
NC_016931.faa	1.26372	0.930384	0.669594	0.673949	0.0364148	0.0298098	0.0264849	0.011191	AlphaProteobacteria	B	Mixed	Rickettsia	1	Rickettsia massiliae str. AZT80 chromosome, complete genome
NC_016932.faa	2.31041	1.98317	0.471702	0.478508	0.0250005	0.0192367	0.027646	0.00332186	Actinobacteria	B	Pseudotuberculosis	Corynebacterium	1	Corynebacterium pseudotuberculosis 316 chromosome, complete genome
NC_016933.faa	1.96865	1.51113	0.668973	0.677008	0.0436134	0.0350976	0.0250085	0.0105271	GammaProteobacteria	B	Tularensis	Francisella	1	Francisella tularensis TIGB03 chromosome, complete genome
NC_016934.faa	4.41809	3.76063	0.343846	0.366987	0.0653987	0.104863	0.0329976	0.0100291	Actinobacteria	B	MTC	Mycobacterium	1	Mycobacterium tuberculosis UT205, complete genome
NC_016935.faa	8.73905	6.96017	0.405587	0.416905	0.0629832	0.0472127	0.0258546	0.00702562	Firmicutes	B	Mixed	Paenibacillus	1	Paenibacillus mucilaginosus 3016 chromosome, complete genome
NC_016937.faa	1.89274	1.44952	0.669641	0.677415	0.0434242	0.0350034	0.0250638	0.0105657	GammaProteobacteria	B	Tularensis	Francisella	1	Francisella tularensis subsp. tularensis TI0902 chromosome, complete genome
NC_016938.faa	1.84618	1.39564	0.669273	0.685521	0.054311	0.0382959	0.0243307	0.0113462	Firmicutes	B	Mixed	Diverse	1	Melissococcus plutonius DAT561 chromosome 1, complete genome
NC_016940.faa	4.34524	3.71705	0.535357	0.5364	0.101768	0.0945158	0.0247182	0.00647316	BC	B	Mixed	Diverse	1	Saprospira grandis str. Lewin chromosome, complete genome
NC_016941.faa	2.76279	2.30846	0.668688	0.676116	0.0348137	0.0204862	0.0236532	0.0107615	Firmicutes	B	Aureus	Staphylococcus	1	Staphylococcus aureus subsp. aureus MSHR1132, complete genome
NC_016943.faa	4.87534	4.40436	0.269627	0.27052	0.0885046	0.0684839	0.0379029	0.014006	Actinobacteria	B	Mixed	Diverse	1	Blastococcus saxobsidens DD2, complete genome
NC_016944.faa	3.00745	2.61467	0.516312	0.523433	0.0605474	0.0468677	0.0243619	0.00473942	GammaProteobacteria	B	Cholerae	Vibrio	1	Vibrio cholerae IEC224 chromosome I, complete sequence
NC_016945.faa	1.07214	0.907245	0.522657	0.530809	0.0601454	0.0488544	0.0241658	0.00480399	GammaProteobacteria	B	Cholerae	Vibrio	2	Vibrio cholerae IEC224 chromosome II, complete sequence
NC_016946.faa	5.4024	4.93703	0.314889	0.318992	0.0816846	0.0635605	0.0326287	0.0118209	Actinobacteria	B	Mixed	Mycobacterium	1	Mycobacterium intracellulare ATCC 13950 chromosome, complete genome
NC_016947.faa	5.4097	4.94644	0.31501	0.319036	0.0818099	0.0637654	0.0326045	0.0118147	Actinobacteria	B	Mixed	Mycobacterium	1	Mycobacterium intracellulare MOTT-02 chromosome, complete genome
NC_016948.faa	5.50109	5.02638	0.315132	0.319252	0.0819931	0.0639942	0.0326202	0.0118061	Actinobacteria	B	Mixed	Mycobacterium	1	Mycobacterium intracellulare MOTT-64 chromosome, complete genome
NC_017022.faa	2.95529	2.52289	0.60945	0.616355	0.0532487	0.0435735	0.0236694	0.00827016	Firmicutes	B	Mixed	Enterococcus	1	Enterococcus faecium Aus0004 chromosome, complete genome
NC_017025.faa	2.99309	2.69135	0.681495	0.686164	0.0480454	0.0417897	0.0244664	0.0121715	BC	B	Mixed	Diverse	1	Flavobacterium indicum GPTSA100-9, complete genome
NC_017026.faa	4.38012	3.06136	0.341908	0.343721	0.0644028	0.0532239	0.0332959	0.0101572	Actinobacteria	B	MTC	Mycobacterium	1	Mycobacterium tuberculosis RGTB327 chromosome, complete genome
NC_017027.faa	2.40222	2.09833	0.590868	0.597785	0.0573003	0.0433151	0.0237241	0.00724642	GammaProteobacteria	B	Mixed	Diverse	1	Pasteurella multocida subsp. multocida str. HN06 chromosome, complete genome
NC_017028.faa	1.4078	1.03562	0.671347	0.675686	0.0344907	0.0281676	0.0264905	0.0112359	AlphaProteobacteria	B	Mixed	Diverse	1	Candidatus Rickettsia amblyommii str. GAT-30V chromosome, complete genome
NC_017030.faa	10.0806	9.24798	0.298469	0.301031	0.0777951	0.05486	0.0324234	0.0122008	DeltaProteobacteria	B	Mixed	Diverse	1	Corallococcus coralloides DSM 2259 chromosome, complete genome
NC_017031.faa	2.33766	1.98553	0.47181	0.478148	0.0249631	0.0192415	0.0275557	0.00331637	Actinobacteria	B	Pseudotuberculosis	Corynebacterium	1	Corynebacterium pseudotuberculosis P54B96 chromosome, complete genome
NC_017033.faa	3.60346	3.11794	0.361544	0.366042	0.101188	0.0821764	0.0307997	0.0097036	GammaProteobacteria	B	Mixed	Diverse	1	Frateuria aurantia DSM 6220 chromosome, complete genome
NC_017034.faa	2.37844	2.10304	0.457487	0.472598	0.0404767	0.0383398	0.0248968	0.00511441	A_Methanomicrobia	A	Mixed	Diverse	1	Methanocella conradii HZ254 chromosome, complete genome
NC_017038.faa	3.57	3.10507	0.513932	0.522646	0.081788	0.0736701	0.0250853	0.00552299	Cyanobacteria	B	Mixed	Diverse	1	Synechocystis sp. PCC 6803 substr. GT-I, complete genome
NC_017039.faa	3.57011	3.10343	0.513945	0.522648	0.0818251	0.0736698	0.0250827	0.00552437	Cyanobacteria	B	Mixed	Diverse	1	Synechocystis sp. PCC 6803 substr. PCC-P, complete genome
NC_017040.faa	1.75083	1.49456	0.608759	0.615193	0.0500832	0.0375725	0.0243413	0.00759604	Firmicutes	B	Pyogenes	Streptococcus	1	Streptococcus pyogenes MGAS15252 chromosome, complete genome
NC_017042.faa	1.29037	0.954807	0.671313	0.675944	0.0358879	0.0294092	0.0265624	0.0112847	AlphaProteobacteria	B	Mixed	Rickettsia	1	Rickettsia rhipicephali str. 3-7-female6-CWPP chromosome, complete genome
NC_017043.faa	1.2798	0.988722	0.670323	0.674281	0.0359316	0.0300367	0.0264383	0.0112173	AlphaProteobacteria	B	Mixed	Rickettsia	1	Rickettsia montanensis str. OSU 85-930 chromosome, complete genome
NC_017044.faa	1.30039	0.988107	0.67132	0.675663	0.0346016	0.0286699	0.0264494	0.0112428	AlphaProteobacteria	B	Mixed	Rickettsia	1	Rickettsia parkeri str. Portsmouth chromosome, complete genome
NC_017045.faa	2.16409	1.8549	0.642794	0.649949	0.0392788	0.035587	0.024022	0.00965854	BC	B	Mixed	Diverse	1	Riemerella anatipestifer ATCC 11845 = DSM 15868 chromosome, complete genome
NC_017046.faa	4.87622	4.13108	0.465694	0.47823	0.0768474	0.0608106	0.0246459	0.00570121	GammaProteobacteria	B	Enterica	Salmonella	1	Salmonella enterica subsp. enterica serovar Typhimurium str. 798 chromosome, complete genome
NC_017047.faa	4.96217	4.26803	0.466567	0.478111	0.0861064	0.0679852	0.0250735	0.00571669	GammaProteobacteria	B	Mixed	Diverse	1	Rahnella aquatilis HX2 chromosome, complete genome
NC_017048.faa	1.11197	0.821304	0.695667	0.71013	0.0260732	0.0190821	0.0273835	0.0123528	AlphaProteobacteria	B	Prowazekii	Rickettsia	1	Rickettsia prowazekii str. GvV257 chromosome, complete genome
NC_017049.faa	1.1098	0.838341	0.695769	0.70994	0.0260053	0.0191251	0.0273766	0.0123532	AlphaProteobacteria	B	Prowazekii	Rickettsia	1	Rickettsia prowazekii str. Chernikova chromosome, complete genome
NC_017050.faa	1.11145	0.835878	0.695651	0.710001	0.0259878	0.0191493	0.0273563	0.0123469	AlphaProteobacteria	B	Prowazekii	Rickettsia	1	Rickettsia prowazekii str. Katsinyian chromosome, complete genome
NC_017051.faa	1.10905	0.821265	0.695187	0.709974	0.026136	0.0191491	0.0273009	0.0123193	AlphaProteobacteria	B	Prowazekii	Rickettsia	1	Rickettsia prowazekii str. Dachau chromosome, complete genome
NC_017052.faa	3.5701	3.10122	0.513964	0.522647	0.0818073	0.07367	0.0250828	0.00552414	Cyanobacteria	B	Mixed	Diverse	1	Synechocystis sp. PCC 6803 substr. PCC-N, complete genome
NC_017053.faa	1.78103	1.52161	0.60883	0.615238	0.0496175	0.0372586	0.0243373	0.00760475	Firmicutes	B	Pyogenes	Streptococcus	1	Streptococcus pyogenes MGAS1882 chromosome, complete genome
NC_017056.faa	1.11145	0.836631	0.695543	0.709997	0.0259984	0.0191419	0.0273424	0.0123412	AlphaProteobacteria	B	Prowazekii	Rickettsia	1	Rickettsia prowazekii str. BuV67-CWPP chromosome, complete genome
NC_017057.faa	1.1121	0.830178	0.695642	0.710104	0.0260869	0.0190814	0.0273678	0.0123493	AlphaProteobacteria	B	Prowazekii	Rickettsia	1	Rickettsia prowazekii str. RpGvF24 chromosome, complete genome
NC_017058.faa	1.29667	0.955098	0.672986	0.677454	0.0349637	0.0281379	0.0265821	0.0113234	AlphaProteobacteria	B	Mixed	Rickettsia	1	Rickettsia australis str. Cutlack chromosome, complete genome
NC_017059.faa	3.87629	3.25727	0.343122	0.352609	0.0621785	0.0493553	0.0334091	0.0100292	AlphaProteobacteria	B	Mixed	Diverse	1	Rhodospirillum photometricum DSM 122, complete genome
NC_017061.faa	4.24277	3.70715	0.532519	0.541453	0.0926443	0.0807831	0.0236893	0.00654108	Firmicutes	B	Amyloliquefaciens	Bacillus	1	Bacillus amyloliquefaciens subsp. plantarum YAU B9601-Y2, complete genome
NC_017062.faa	1.11296	0.838326	0.69617	0.710798	0.0260816	0.0190838	0.0273521	0.012357	AlphaProteobacteria	B	Mixed	Rickettsia	1	Rickettsia typhi str. B9991CWPP chromosome, complete genome
NC_017063.faa	1.66459	1.46962	0.603925	0.611141	0.116703	0.109795	0.0260573	0.00972254	EpsilonProteobacteria	B	Pylori	Helicobacter	1	Helicobacter pylori ELS37 chromosome, complete genome
NC_017065.faa	1.27572	0.991737	0.6706	0.674983	0.0359704	0.0297427	0.0264522	0.0112248	AlphaProteobacteria	B	Mixed	Rickettsia	1	Rickettsia slovaca str. D-CWPP chromosome, complete genome
NC_017066.faa	1.11237	0.837801	0.696152	0.710811	0.0260731	0.0190892	0.0273527	0.0123559	AlphaProteobacteria	B	Mixed	Rickettsia	1	Rickettsia typhi str. TH1527 chromosome, complete genome
NC_017067.faa	3.98948	3.68022	0.420791	0.425747	0.0605721	0.0481384	0.0264236	0.0062465	GammaProteobacteria	B	Mixed	Diverse	1	Marinobacter hydrocarbonoclasticus ATCC 49840, complete genome
NC_017068.faa	3.00368	2.68846	0.482677	0.493219	0.0754351	0.0617082	0.023491	0.0054882	Firmicutes	B	Mixed	Diverse	1	Selenomonas ruminantium subsp. lactilytica TAM6421, complete genome
NC_017075.faa	5.04325	4.69117	0.285294	0.287569	0.147114	0.111688	0.0356326	0.0147305	BetaProteobacteria	B	Mixed	Diverse	1	Rubrivivax gelatinosus IL144, complete genome
NC_017080.faa	3.80322	3.37439	0.268097	0.267122	0.0954967	0.0718129	0.0372098	0.0145545	Planctomycetes	B	Mixed	Diverse	1	Phycisphaera mikurensis NBRC 102666, complete genome
NC_017082.faa	7.23184	6.35125	0.350321	0.35702	0.122067	0.0979248	0.0296524	0.0107613	AlphaProteobacteria	B	Mixed	Diverse	1	Bradyrhizobium sp. S23321, complete genome
NC_017093.faa	8.77347	7.94941	0.287361	0.291769	0.090063	0.0671073	0.035493	0.0132781	Actinobacteria	B	Mixed	Diverse	1	Actinoplanes missouriensis 431, complete genome
NC_017094.faa	2.55954	2.24331	0.49337	0.499525	0.117084	0.110679	0.025468	0.00615106	Nitrospirae	B	Mixed	Diverse	1	Leptospirillum ferrooxidans C2-3, complete genome
NC_017095.faa	2.16638	1.96666	0.609986	0.611247	0.041592	0.0381452	0.0257388	0.00805667	A_Thermoprotei	A	Mixed	Diverse	1	Fervidobacterium pennivorans DSM 9078 chromosome, complete genome
NC_017096.faa	1.5581	1.44995	0.644865	0.646251	0.0612468	0.0582448	0.0274665	0.0100977	Caldiserica	B	Mixed	Diverse	1	Caldisericum exile AZM16c01, complete genome
NC_017098.faa	3.28586	3.07053	0.418891	0.422338	0.0659816	0.0550645	0.0267424	0.00661733	Spirochaetes	B	Mixed	Spirochaeta	1	Spirochaeta africana DSM 8902 chromosome, complete genome
NC_017100.faa	2.90729	2.60227	0.462093	0.469624	0.098371	0.0851988	0.0272635	0.00621788	AlphaProteobacteria	B	Pasterurianus	Acetobacter	1	Acetobacter pasteurianus IFO 3283-03, complete genome
NC_017108.faa	2.90462	2.60113	0.462277	0.469658	0.0984438	0.0852802	0.0272582	0.00621659	AlphaProteobacteria	B	Pasterurianus	Acetobacter	1	Acetobacter pasteurianus IFO 3283-12, complete genome
NC_017111.faa	2.90464	2.60111	0.462274	0.469658	0.0984427	0.0852765	0.0272584	0.00621661	AlphaProteobacteria	B	Pasterurianus	Acetobacter	1	Acetobacter pasteurianus IFO 3283-32, complete genome
NC_017121.faa	2.90604	2.60253	0.462268	0.469645	0.0983984	0.0852405	0.0272566	0.00621568	AlphaProteobacteria	B	Pasterurianus	Acetobacter	1	Acetobacter pasteurianus IFO 3283-07, complete genome
NC_017125.faa	2.90727	2.60379	0.46224	0.469625	0.0983356	0.0852006	0.0272522	0.00621397	AlphaProteobacteria	B	Pasterurianus	Acetobacter	1	Acetobacter pasteurianus IFO 3283-22, complete genome
NC_017138.faa	4.98398	4.04707	0.609083	0.61761	0.0476319	0.0367127	0.02381	0.00806282	Firmicutes	B	Mixed	Bacillus	1	Bacillus megaterium WSH-002 chromosome, complete genome
NC_017146.faa	2.90731	2.60383	0.462239	0.469624	0.0983316	0.0851976	0.0272519	0.00621385	AlphaProteobacteria	B	Pasterurianus	Acetobacter	1	Acetobacter pasteurianus IFO 3283-26, complete genome
NC_017150.faa	2.81524	2.52592	0.461847	0.469145	0.099499	0.0865083	0.0273219	0.00625534	AlphaProteobacteria	B	Pasterurianus	Acetobacter	1	Acetobacter pasteurianus IFO 3283-01-42C, complete genome
NC_017154.faa	4.64072	3.73591	0.509616	0.52374	0.0516106	0.0393992	0.0245431	0.0043931	GammaProteobacteria	B	Pestis	Yersinia	1	Yersinia pestis D106004 chromosome, complete genome
NC_017160.faa	4.62694	3.68363	0.510114	0.523681	0.0514172	0.0393656	0.0245186	0.00439088	GammaProteobacteria	B	Pestis	Yersinia	1	Yersinia pestis D182038 chromosome, complete genome
NC_017161.faa	1.74293	1.66792	0.558634	0.559991	0.0937847	0.0918692	0.0262802	0.00727895	Aquificae	B	Mixed	Diverse	1	Hydrogenobacter thermophilus TK-6 chromosome, complete genome
NC_017162.faa	3.94061	3.41879	0.597761	0.608317	0.051714	0.0398555	0.0233586	0.00715935	GammaProteobacteria	B	Baumannii	Acinetobacter	1	Acinetobacter baumannii 1656-2 chromosome, complete genome
NC_017167.faa	3.12405	2.76513	0.378813	0.384768	0.077136	0.063014	0.0282631	0.00853076	Firmicutes	B	Mixed	Diverse	1	Alicyclobacillus acidocaldarius subsp. acidocaldarius Tc-4-1 chromosome, complete genome
NC_017168.faa	4.55377	3.79104	0.511866	0.524175	0.0504663	0.0391534	0.024365	0.00437002	GammaProteobacteria	B	Pestis	Yersinia	1	Yersinia pestis A1122 chromosome, complete genome
NC_017171.faa	3.99113	3.51704	0.599438	0.609634	0.050375	0.0394394	0.0232105	0.00720935	GammaProteobacteria	B	Baumannii	Acinetobacter	1	Acinetobacter baumannii MDR-ZJ06 chromosome, complete genome
NC_017179.faa	4.11857	3.37854	0.703979	0.713915	0.0412192	0.0363131	0.0274025	0.0133082	Firmicutes	B	Mixed	Clostridium	1	Clostridium difficile BI1, complete genome
NC_017186.faa	10.2368	9.18189	0.282176	0.287082	0.0976581	0.072087	0.0355134	0.0137333	Actinobacteria	B	Mixed	Diverse	1	Amycolatopsis mediterranei S699 chromosome, complete genome
NC_017187.faa	2.25667	2.10503	0.727774	0.729323	0.0709909	0.0621905	0.0280749	0.0152076	EpsilonProteobacteria	B	Mixed	Diverse	1	Arcobacter butzleri ED-1, complete genome
NC_017188.faa	3.93751	3.45648	0.53335	0.541747	0.0922334	0.0809013	0.0237371	0.00653173	Firmicutes	B	Amyloliquefaciens	Bacillus	1	Bacillus amyloliquefaciens TA208 chromosome, complete genome
NC_017190.faa	3.99523	3.48614	0.534041	0.542946	0.0928304	0.0801389	0.0236827	0.00657512	Firmicutes	B	Amyloliquefaciens	Bacillus	1	Bacillus amyloliquefaciens LL3 chromosome, complete genome
NC_017191.faa	3.9392	3.45925	0.533377	0.54179	0.0932841	0.0808119	0.0236934	0.00655641	Firmicutes	B	Amyloliquefaciens	Bacillus	1	Bacillus amyloliquefaciens XH7 chromosome, complete genome
NC_017192.faa	2.94567	2.74468	0.732615	0.734363	0.0699196	0.0616718	0.0283699	0.0154808	EpsilonProteobacteria	B	Mixed	Diverse	1	Arcobacter sp. L, complete genome
NC_017195.faa	4.01195	3.51051	0.554187	0.561334	0.0768812	0.0652492	0.0236933	0.0066001	Firmicutes	B	Mixed	Bacillus	1	Bacillus subtilis subsp. subtilis str. RO-NN-1 chromosome, complete genome
NC_017200.faa	5.35549	4.51397	0.639671	0.644605	0.0311726	0.0212489	0.0238323	0.00938178	Firmicutes	B	Mixed	Bacillus	1	Bacillus thuringiensis serovar finitimus YBT-020 chromosome, complete genome
NC_017208.faa	5.48683	4.52269	0.640065	0.646242	0.0310371	0.0209986	0.0237759	0.00939714	Firmicutes	B	Mixed	Bacillus	1	Bacillus thuringiensis serovar chinensis CT-43 chromosome, complete genome
NC_017214.faa	1.9422	1.74682	0.388889	0.395187	0.0945572	0.0754038	0.0250557	0.00814687	Actinobacteria	B	Animalis	Bifidobacterium	1	Bifidobacterium animalis subsp. lactis BB-12 chromosome, complete genome
NC_017215.faa	1.94311	1.75602	0.389173	0.395146	0.0942108	0.0753862	0.0250263	0.00813136	Actinobacteria	B	Animalis	Bifidobacterium	1	Bifidobacterium animalis subsp. lactis CNCM I-2494 chromosome, complete genome
NC_017216.faa	1.94399	1.68032	0.38607	0.395113	0.0989826	0.0753453	0.0253615	0.00833484	Actinobacteria	B	Animalis	Bifidobacterium	1	Bifidobacterium animalis subsp. lactis BLC1 chromosome, complete genome
NC_017217.faa	1.94405	1.67346	0.385951	0.395116	0.0996153	0.0753402	0.025379	0.00835098	Actinobacteria	B	Animalis	Bifidobacterium	1	Bifidobacterium animalis subsp. lactis V9 chromosome, complete genome
NC_017218.faa	2.32749	1.93355	0.404715	0.41273	0.0735491	0.053408	0.0262568	0.00706537	Actinobacteria	B	Mixed	Bifidobacterium	1	Bifidobacterium breve ACS-071-V-Sch8b chromosome, complete genome
NC_017219.faa	2.82896	2.41509	0.392091	0.401359	0.0727932	0.0540703	0.0259882	0.00767007	Actinobacteria	B	Longum	Bifidobacterium	1	Bifidobacterium longum subsp. infantis ATCC 15697, complete genome
NC_017221.faa	2.3853	2.04999	0.391947	0.401927	0.0755434	0.0544442	0.0262951	0.00773089	Actinobacteria	B	Longum	Bifidobacterium	1	Bifidobacterium longum subsp. longum KACC 91563 chromosome, complete genome
NC_017223.faa	4.12424	3.39469	0.318462	0.322673	0.105801	0.078637	0.0323927	0.0124239	BetaProteobacteria	B	Mixed	Diverse	1	Bordetella pertussis CS chromosome, complete genome
NC_017238.faa	0.903609	0.838704	0.714825	0.71694	0.0682392	0.0645794	0.0315362	0.0146249	Spirochaetes	B	Mixed	Borrelia	1	Borrelia afzelii PKo chromosome, complete genome
NC_017243.faa	3.30479	2.7929	0.716554	0.727813	0.0564946	0.043618	0.0277107	0.014345	Spirochaetes	B	Mixed	Diverse	1	Brachyspira intermedia PWS/A chromosome, complete genome
NC_017244.faa	2.12613	1.81592	0.41636	0.42849	0.115255	0.0971557	0.0278236	0.00772819	AlphaProteobacteria	B	Mixed	Brucella	1	Brucella melitensis M28 chromosome chromosome 1, complete sequence
NC_017245.faa	1.18562	1.04329	0.41612	0.42658	0.112786	0.0966568	0.0282648	0.00768861	AlphaProteobacteria	B	Mixed	Brucella	2	Brucella melitensis M28 chromosome chromosome 2, complete sequence
NC_017246.faa	2.12645	1.80298	0.416032	0.428489	0.115531	0.0971251	0.0278698	0.00774512	AlphaProteobacteria	B	Mixed	Brucella	1	Brucella melitensis M5-90 chromosome chromosome I, complete sequence
NC_017247.faa	1.18578	1.0431	0.416049	0.426582	0.112849	0.0966499	0.0282744	0.00769289	AlphaProteobacteria	B	Mixed	Brucella	2	Brucella melitensis M5-90 chromosome chromosome II, complete sequence
NC_017248.faa	2.11772	1.80127	0.41582	0.428374	0.115277	0.0971894	0.0279084	0.00774665	AlphaProteobacteria	B	Mixed	Brucella	1	Brucella melitensis NI chromosome chromosome I, complete sequence
NC_017249.faa	9.20738	7.81717	0.355772	0.363344	0.114463	0.091744	0.0295061	0.0103851	AlphaProteobacteria	B	Mixed	Diverse	1	Bradyrhizobium japonicum USDA 6, complete genome
NC_017250.faa	1.20738	1.02669	0.417667	0.426837	0.109618	0.0957042	0.0281225	0.00756945	AlphaProteobacteria	B	Mixed	Brucella	2	Brucella suis 1330 chromosome II, complete genome
NC_017251.faa	2.10778	1.78117	0.417971	0.42786	0.11371	0.0980196	0.0276837	0.00764259	AlphaProteobacteria	B	Mixed	Brucella	1	Brucella suis 1330 chromosome I, complete genome
NC_017252.faa	0.64177	0.517989	0.724846	0.737019	0.0327144	0.0290263	0.0288722	0.0149511	GammaProteobacteria	B	Aphidicola	Buchnera	1	Buchnera aphidicola str. TLW03 (Acyrthosiphon pisum) chromosome, complete genome
NC_017254.faa	0.641771	0.365256	0.728139	0.736764	0.0332856	0.0290721	0.0294755	0.015238	GammaProteobacteria	B	Aphidicola	Buchnera	1	Buchnera aphidicola str. JF98 (Acyrthosiphon pisum) chromosome, complete genome
NC_017255.faa	0.641799	0.521634	0.724303	0.737025	0.032431	0.0289768	0.0287471	0.0148734	GammaProteobacteria	B	Aphidicola	Buchnera	1	Buchnera aphidicola str. LL01 (Acyrthosiphon pisum) chromosome, complete genome
NC_017256.faa	0.641794	0.551178	0.731914	0.743418	0.0359174	0.0305426	0.0294218	0.0154213	GammaProteobacteria	B	Aphidicola	Buchnera	1	Buchnera aphidicola str. Ak (Acyrthosiphon kondoi) chromosome, complete genome
NC_017259.faa	0.61538	0.528255	0.747243	0.758643	0.0372954	0.0277536	0.0299502	0.0164213	GammaProteobacteria	B	Aphidicola	Buchnera	1	Buchnera aphidicola str. Ua (Uroleucon ambrosiae) chromosome, complete genome
NC_017262.faa	2.02177	1.72039	0.522908	0.537793	0.0886986	0.0800579	0.0251685	0.00574388	AlphaProteobacteria	B	Mixed	Diverse	1	Zymomonas mobilis subsp. mobilis ATCC 10988 chromosome, complete genome
NC_017265.faa	4.53206	3.65085	0.513141	0.524113	0.0504018	0.0392353	0.0242254	0.00437882	GammaProteobacteria	B	Pestis	Yersinia	1	Yersinia pestis biovar Medievalis str. Harbin 35 chromosome, complete genome
NC_017267.faa	4.83174	4.12385	0.354757	0.359442	0.110461	0.0920328	0.0310505	0.010385	GammaProteobacteria	B	Mixed	Xanthomonas	1	Xanthomonas oryzae pv. oryzicola BLS256 chromosome, complete genome
NC_017268.faa	1.13928	0.984402	0.47562	0.472346	0.04948	0.0444382	0.0261894	0.00491415	Spirochaetes	B	Pallidum	Treponema	1	Treponema pallidum subsp. pallidum str. Chicago chromosome, complete genome
NC_017269.faa	0.946986	0.752496	0.513955	0.524459	0.0648343	0.0514631	0.0246741	0.00483321	GammaProteobacteria	B	Cholerae	Vibrio	2	Vibrio cholerae LMA3984-4 chromosome II, complete sequence
NC_017270.faa	2.79173	2.20719	0.511567	0.518624	0.0646511	0.0498496	0.0246628	0.00482252	GammaProteobacteria	B	Cholerae	Vibrio	1	Vibrio cholerae LMA3984-4 chromosome chromosome I, complete sequence
NC_017271.faa	4.94121	4.21475	0.341213	0.347125	0.113718	0.0906363	0.0317795	0.0111382	GammaProteobacteria	B	Mixed	Xanthomonas	1	Xanthomonas campestris pv. raphani 756C chromosome, complete genome
NC_017272.faa	1.8632	1.75078	0.309627	0.310837	0.146178	0.127232	0.0384178	0.0131063	Deinococcus-Thermus	B	Mixed	Thermus	1	Thermus thermophilus SG0.5JP17-16 chromosome, complete genome
NC_017275.faa	2.6552	2.2948	0.643985	0.648518	0.0269767	0.0283534	0.0269878	0.00935927	A_Sulfolobales	A	Islandicus	Diverse	1	Sulfolobus islandicus HVE10/4 chromosome, complete genome
NC_017276.faa	2.52299	2.17807	0.642919	0.646922	0.0269718	0.0286436	0.0270438	0.00930374	A_Sulfolobales	A	Islandicus	Diverse	1	Sulfolobus islandicus REY15A chromosome, complete genome
NC_017277.faa	3.5711	3.10622	0.513989	0.522696	0.0817553	0.0736472	0.0250835	0.00552252	Cyanobacteria	B	Mixed	Diverse	1	Synechocystis sp. PCC 6803, complete genome
NC_017278.faa	2.24377	2.11949	0.311036	0.313941	0.154278	0.132222	0.0387755	0.0134383	Deinococcus-Thermus	B	Mixed	Thermus	1	Thermus sp. CCB_US3_UF1 chromosome, complete genome
NC_017279.faa	1.63505	1.51938	0.691676	0.694341	0.093749	0.0854696	0.0279458	0.0138365	EpsilonProteobacteria	B	Jejuni	Campylobacter	1	Campylobacter jejuni subsp. jejuni IA3902 chromosome, complete genome
NC_017280.faa	1.61665	1.51417	0.690906	0.69399	0.0936959	0.0854124	0.0277496	0.0137682	EpsilonProteobacteria	B	Jejuni	Campylobacter	1	Campylobacter jejuni subsp. jejuni M1 chromosome, complete genome
NC_017281.faa	1.68136	1.53946	0.691918	0.695122	0.0951708	0.0866768	0.0281059	0.0138984	EpsilonProteobacteria	B	Jejuni	Campylobacter	1	Campylobacter jejuni subsp. jejuni S3 chromosome, complete genome
NC_017283.faa	1.17676	1.03693	0.416193	0.426516	0.112243	0.0966143	0.0282953	0.00767706	AlphaProteobacteria	B	Mixed	Brucella	2	Brucella melitensis NI chromosome chromosome II, complete sequence
NC_017285.faa	1.24102	1.11001	0.587359	0.594501	0.0496525	0.0452952	0.0244561	0.00643174	CV	B	Mixed	Chlamydophila	1	Chlamydophila pneumoniae LPCoLN chromosome, complete genome
NC_017287.faa	1.17167	1.04951	0.603715	0.609377	0.0360716	0.0317715	0.0240079	0.00686722	CV	B	Mixed	Chlamydophila	1	Chlamydophila psittaci 6BC chromosome, complete genome
NC_017289.faa	1.1722	1.04902	0.603199	0.609449	0.0362337	0.0317612	0.0240442	0.00684315	CV	B	Mixed	Chlamydophila	1	Chlamydophila psittaci 01DC11 chromosome, complete genome
NC_017290.faa	1.17203	1.04341	0.60336	0.609459	0.036282	0.0317661	0.0240565	0.00685456	CV	B	Mixed	Chlamydophila	1	Chlamydophila psittaci 08DC60 chromosome, complete genome
NC_017291.faa	1.16937	1.05378	0.603148	0.609528	0.03611	0.0317961	0.0240179	0.00683573	CV	B	Mixed	Chlamydophila	1	Chlamydophila psittaci C19/98 chromosome, complete genome
NC_017292.faa	1.17218	1.05528	0.603138	0.609449	0.0360717	0.0317538	0.0240262	0.00683314	CV	B	Mixed	Chlamydophila	1	Chlamydophila psittaci 02DC15 chromosome, complete genome
NC_017294.faa	1.5864	1.39845	0.717289	0.718922	0.0251221	0.0273332	0.0292664	0.0139222	Firmicutes	B	Mixed	Diverse	1	Candidatus Arthromitus sp. SFB-mouse-Yit, complete genome
NC_017295.faa	3.94023	3.41704	0.6851	0.690738	0.0404625	0.0379995	0.0267804	0.0122904	Firmicutes	B	Mixed	Clostridium	1	Clostridium acetobutylicum EA 2018 chromosome, complete genome
NC_017297.faa	3.99308	2.93685	0.70753	0.716968	0.0489365	0.0477859	0.0281294	0.0140616	Firmicutes	B	Botulinum	Clostridium	1	Clostridium botulinum F str. 230613 chromosome, complete genome
NC_017299.faa	3.91974	3.15575	0.708158	0.717919	0.0491998	0.0479233	0.0281548	0.0141166	Firmicutes	B	Botulinum	Clostridium	1	Clostridium botulinum H04402 065, complete genome
NC_017300.faa	2.33511	1.99229	0.471567	0.478081	0.0249276	0.0192584	0.0276168	0.00331931	Actinobacteria	B	Pseudotuberculosis	Corynebacterium	1	Corynebacterium pseudotuberculosis 1002 chromosome, complete genome
NC_017301.faa	2.32821	1.98968	0.471614	0.478108	0.0250137	0.0192803	0.0275656	0.0033208	Actinobacteria	B	Pseudotuberculosis	Corynebacterium	1	Corynebacterium pseudotuberculosis C231 chromosome, complete genome
NC_017303.faa	2.33773	1.99702	0.471695	0.478148	0.0250349	0.0192506	0.0275774	0.00332032	Actinobacteria	B	Pseudotuberculosis	Corynebacterium	1	Corynebacterium pseudotuberculosis I19 chromosome, complete genome
NC_017304.faa	3.56162	2.95937	0.594234	0.608519	0.0608515	0.0559895	0.0245425	0.00825951	Firmicutes	B	Mixed	Clostridium	1	Clostridium thermocellum DSM 1313 chromosome, complete genome
NC_017305.faa	2.33532	1.97693	0.471587	0.478118	0.0250344	0.019247	0.0275781	0.00332433	Actinobacteria	B	Pseudotuberculosis	Corynebacterium	1	Corynebacterium pseudotuberculosis PAT10 chromosome, complete genome
NC_017306.faa	2.33761	1.96899	0.470953	0.478142	0.0251859	0.0192459	0.0277245	0.00334939	Actinobacteria	B	Pseudotuberculosis	Corynebacterium	1	Corynebacterium pseudotuberculosis 42/02-A chromosome, complete genome
NC_017307.faa	2.32059	1.9344	0.471137	0.478551	0.0249586	0.0192982	0.0277344	0.00332929	Actinobacteria	B	Pseudotuberculosis	Corynebacterium	1	Corynebacterium pseudotuberculosis CIP 52.97 chromosome, complete genome
NC_017308.faa	2.27912	1.83119	0.4714	0.478074	0.025206	0.0194148	0.0277268	0.00334186	Actinobacteria	B	Pseudotuberculosis	Corynebacterium	1	Corynebacterium pseudotuberculosis 1/06-A chromosome, complete genome
NC_017309.faa	3.68461	3.08947	0.386149	0.401932	0.0792506	0.0603426	0.0279628	0.0086037	GammaProteobacteria	B	Mixed	Diverse	1	Edwardsiella tarda FL6-60 chromosome, complete genome
NC_017310.faa	3.53205	3.02654	0.364418	0.368654	0.0650726	0.0489123	0.0293532	0.00848445	DeltaProteobacteria	B	Mixed	Desulfovibrio	1	Desulfovibrio vulgaris RCH1 chromosome, complete genome
NC_017312.faa	2.98867	2.60507	0.619467	0.625223	0.0583147	0.0443308	0.02416	0.00889697	Firmicutes	B	Mixed	Enterococcus	1	Enterococcus faecalis 62 chromosome, complete genome
NC_017316.faa	2.73963	2.45094	0.617669	0.622474	0.0612635	0.0471894	0.0242746	0.00887618	Firmicutes	B	Mixed	Enterococcus	1	Enterococcus faecalis OG1RF chromosome, complete genome
NC_017317.faa	2.5021	2.19341	0.459558	0.466973	0.0272085	0.0204651	0.0278892	0.00368763	Actinobacteria	B	Mixed	Corynebacterium	1	Corynebacterium ulcerans 809 chromosome, complete genome
NC_017322.faa	3.67198	3.16686	0.364865	0.372122	0.11519	0.0936741	0.0296663	0.0099126	AlphaProteobacteria	B	Meliloti	Sinorhizobium	1	Sinorhizobium meliloti BL225C chromosome, complete genome
NC_017325.faa	3.90802	3.40137	0.366397	0.373451	0.113006	0.0923539	0.0294786	0.00981367	AlphaProteobacteria	B	Meliloti	Sinorhizobium	1	Sinorhizobium meliloti SM11 chromosome, complete genome
NC_017331.faa	3.04321	2.505	0.664844	0.672186	0.0332557	0.0191579	0.023581	0.0105093	Firmicutes	B	Aureus	Staphylococcus	1	Staphylococcus aureus subsp. aureus TW20, complete genome
NC_017333.faa	2.87258	2.39925	0.664249	0.670779	0.0349749	0.0203315	0.0235307	0.0105072	Firmicutes	B	Aureus	Staphylococcus	1	Staphylococcus aureus subsp. aureus S0385, complete genome
NC_017337.faa	2.83248	2.31373	0.664243	0.670837	0.0341849	0.020006	0.0235381	0.0104712	Firmicutes	B	Aureus	Staphylococcus	1	Staphylococcus aureus subsp. aureus ED133 chromosome, complete genome
NC_017338.faa	2.81143	2.32905	0.664629	0.671931	0.0349947	0.0202886	0.0235997	0.0105104	Firmicutes	B	Aureus	Staphylococcus	1	Staphylococcus aureus subsp. aureus JKD6159 chromosome, complete genome
NC_017340.faa	2.82145	2.36609	0.664218	0.671034	0.0345588	0.0201654	0.0235501	0.0104688	Firmicutes	B	Aureus	Staphylococcus	1	Staphylococcus aureus 04-02981 chromosome, complete genome
NC_017341.faa	2.92434	2.38789	0.664048	0.671128	0.0342624	0.019831	0.0234958	0.0104755	Firmicutes	B	Aureus	Staphylococcus	1	Staphylococcus aureus subsp. aureus str. JKD6008 chromosome, complete genome
NC_017342.faa	2.80267	2.36644	0.664757	0.671251	0.0345474	0.0203876	0.0235065	0.0105145	Firmicutes	B	Aureus	Staphylococcus	1	Staphylococcus aureus subsp. aureus TCH60 chromosome, complete genome
NC_017343.faa	2.72954	2.2723	0.664134	0.671424	0.0356833	0.0206445	0.023598	0.010478	Firmicutes	B	Aureus	Staphylococcus	1	Staphylococcus aureus subsp. aureus ECT-R 2, complete genome
NC_017347.faa	2.9139	2.4164	0.664744	0.671972	0.0342016	0.0199339	0.0235287	0.0105228	Firmicutes	B	Aureus	Staphylococcus	1	Staphylococcus aureus subsp. aureus T0131 chromosome, complete genome
NC_017349.faa	2.75083	2.23699	0.663661	0.670371	0.0350561	0.0204307	0.0236064	0.0104302	Firmicutes	B	Aureus	Staphylococcus	1	Staphylococcus aureus subsp. aureus LGA251, complete genome
NC_017351.faa	2.84655	2.37385	0.66409	0.671235	0.0349264	0.0202852	0.0235635	0.0104911	Firmicutes	B	Aureus	Staphylococcus	1	Staphylococcus aureus subsp. aureus 11819-97 chromosome, complete genome
NC_017353.faa	2.59589	2.18256	0.656283	0.661836	0.0346765	0.0209366	0.0230972	0.00992664	Firmicutes	B	Mixed	Staphylococcus	1	Staphylococcus lugdunensis N920143, complete genome
NC_017354.faa	1.56883	1.38271	0.604239	0.610591	0.119895	0.112901	0.02618	0.00980573	EpsilonProteobacteria	B	Pylori	Helicobacter	1	Helicobacter pylori 52 chromosome, complete genome
NC_017355.faa	1.58828	1.40443	0.603837	0.610276	0.121258	0.113642	0.0262645	0.00982413	EpsilonProteobacteria	B	Pylori	Helicobacter	1	Helicobacter pylori v225d chromosome, complete genome
NC_017357.faa	1.54967	1.40684	0.600215	0.607012	0.119071	0.112064	0.0261128	0.00962078	EpsilonProteobacteria	B	Pylori	Helicobacter	1	Helicobacter pylori 908 chromosome, complete genome
NC_017358.faa	1.63545	1.4652	0.604881	0.611362	0.121156	0.113309	0.0262942	0.00987337	EpsilonProteobacteria	B	Pylori	Helicobacter	1	Helicobacter pylori Cuz20 chromosome, complete genome
NC_017359.faa	1.56034	1.40528	0.602548	0.608826	0.122962	0.115274	0.0262403	0.00979922	EpsilonProteobacteria	B	Pylori	Helicobacter	1	Helicobacter pylori Sat464 chromosome, complete genome
NC_017360.faa	1.56665	1.3832	0.604778	0.611329	0.120199	0.112341	0.0262264	0.00984055	EpsilonProteobacteria	B	Pylori	Helicobacter	1	Helicobacter pylori 35A chromosome, complete genome
NC_017361.faa	1.65391	1.45119	0.607275	0.61502	0.119882	0.112901	0.026116	0.0099515	EpsilonProteobacteria	B	Pylori	Helicobacter	1	Helicobacter pylori SouthAfrica7 chromosome, complete genome
NC_017362.faa	1.62464	1.43074	0.603894	0.610837	0.117976	0.110829	0.0261665	0.00975465	EpsilonProteobacteria	B	Pylori	Helicobacter	1	Helicobacter pylori Lithuania75 chromosome, complete genome
NC_017365.faa	1.57056	1.43165	0.605223	0.611703	0.118948	0.112283	0.0261783	0.00983824	EpsilonProteobacteria	B	Pylori	Helicobacter	1	Helicobacter pylori F30, complete genome
NC_017366.faa	1.57882	1.43974	0.604745	0.611396	0.119251	0.112401	0.0261433	0.0098106	EpsilonProteobacteria	B	Pylori	Helicobacter	1	Helicobacter pylori F32, complete genome
NC_017367.faa	1.60901	1.46991	0.606245	0.612725	0.118668	0.111945	0.0261927	0.0098754	EpsilonProteobacteria	B	Pylori	Helicobacter	1	Helicobacter pylori F57, complete genome
NC_017368.faa	1.5754	1.43565	0.604728	0.611155	0.119615	0.112508	0.0261921	0.00982075	EpsilonProteobacteria	B	Pylori	Helicobacter	1	Helicobacter pylori F16, complete genome
NC_017371.faa	1.70991	1.49179	0.601147	0.608736	0.117431	0.110174	0.0261273	0.00963052	EpsilonProteobacteria	B	Pylori	Helicobacter	1	Helicobacter pylori Gambia94/24 chromosome, complete genome
NC_017372.faa	1.67592	1.49367	0.603827	0.611026	0.117468	0.11027	0.0261691	0.00976273	EpsilonProteobacteria	B	Pylori	Helicobacter	1	Helicobacter pylori India7 chromosome, complete genome
NC_017374.faa	1.54824	1.40881	0.600278	0.606989	0.118634	0.111972	0.0260555	0.00960924	EpsilonProteobacteria	B	Pylori	Helicobacter	1	Helicobacter pylori 2017 chromosome, complete genome
NC_017375.faa	1.61743	1.48171	0.607096	0.612774	0.117211	0.110203	0.0260886	0.009871	EpsilonProteobacteria	B	Pylori	Helicobacter	1	Helicobacter pylori 83 chromosome, complete genome
NC_017376.faa	1.60758	1.42226	0.60314	0.610014	0.11856	0.110795	0.0261495	0.00974498	EpsilonProteobacteria	B	Pylori	Helicobacter	1	Helicobacter pylori SNT49 chromosome, complete genome
NC_017378.faa	1.62498	1.42904	0.604352	0.610706	0.120346	0.112864	0.0262267	0.00982618	EpsilonProteobacteria	B	Pylori	Helicobacter	1	Helicobacter pylori Puno120 chromosome, complete genome
NC_017379.faa	1.64614	1.48283	0.604992	0.611769	0.120073	0.112607	0.0262026	0.00985372	EpsilonProteobacteria	B	Pylori	Helicobacter	1	Helicobacter pylori Puno135 chromosome, complete genome
NC_017381.faa	1.56283	1.41949	0.600257	0.607065	0.118699	0.112105	0.0260483	0.00961055	EpsilonProteobacteria	B	Pylori	Helicobacter	1	Helicobacter pylori 2018 chromosome, complete genome
NC_017382.faa	1.58995	1.38028	0.6043	0.612306	0.119842	0.112165	0.0261433	0.00980523	EpsilonProteobacteria	B	Pylori	Helicobacter	1	Helicobacter pylori 51 chromosome, complete genome
NC_017384.faa	2.7664	2.39432	0.378243	0.383097	0.125694	0.103707	0.0312192	0.00980156	AlphaProteobacteria	B	Mixed	Diverse	1	Ketogulonigenium vulgarum WSH-001 chromosome, complete genome
NC_017387.faa	4.13839	3.58387	0.598981	0.609766	0.0505124	0.0393605	0.0232917	0.00719263	GammaProteobacteria	B	Baumannii	Acinetobacter	1	Acinetobacter baumannii TCDC-AB0715 chromosome, complete genome
NC_017390.faa	4.02629	3.44411	0.454798	0.465922	0.0762174	0.0621698	0.0252265	0.00584887	GammaProteobacteria	B	Mixed	Erwinia	1	Erwinia pyrifoliae DSM 12163, complete genome
NC_017403.faa	0.922801	0.85038	0.711814	0.714522	0.0739561	0.0698246	0.0315008	0.0145634	Spirochaetes	B	Mixed	Borrelia	1	Borrelia burgdorferi JD1 chromosome, complete genome
NC_017418.faa	0.902191	0.837559	0.71128	0.713636	0.0740591	0.07015	0.0314428	0.0145219	Spirochaetes	B	Mixed	Borrelia	1	Borrelia burgdorferi N40 chromosome, complete genome
NC_017429.faa	1.04281	0.936159	0.583652	0.586908	0.0518098	0.047765	0.0246661	0.0063987	CV	B	Trachomatis	Chlamydia	1	Chlamydia trachomatis G/9768 chromosome, complete genome
NC_017430.faa	1.04235	0.933753	0.583709	0.586885	0.0518311	0.0477794	0.0246877	0.00640335	CV	B	Trachomatis	Chlamydia	1	Chlamydia trachomatis G/11222 chromosome, complete genome
NC_017431.faa	1.04303	0.935742	0.583734	0.586903	0.05203	0.0478689	0.0246814	0.00640832	CV	B	Trachomatis	Chlamydia	1	Chlamydia trachomatis E/11023 chromosome, complete genome
NC_017432.faa	1.04281	0.937623	0.583629	0.586911	0.0518083	0.0477638	0.0246716	0.00639631	CV	B	Trachomatis	Chlamydia	1	Chlamydia trachomatis G/9301 chromosome, complete genome
NC_017434.faa	1.04252	0.934173	0.583678	0.586926	0.0511224	0.0478006	0.0245802	0.00637452	CV	B	Trachomatis	Chlamydia	1	Chlamydia trachomatis D-EC chromosome, complete genome
NC_017436.faa	1.04252	0.934269	0.583673	0.586925	0.0511205	0.0478013	0.024582	0.00637433	CV	B	Trachomatis	Chlamydia	1	Chlamydia trachomatis D-LC chromosome, complete genome
NC_017437.faa	1.04433	0.951576	0.584241	0.58696	0.0513193	0.0475762	0.0245326	0.00640719	CV	B	Trachomatis	Chlamydia	1	Chlamydia trachomatis A2497 chromosome, complete genome
NC_017439.faa	1.043	0.933837	0.583673	0.586917	0.0519923	0.0478058	0.024682	0.0064054	CV	B	Trachomatis	Chlamydia	1	Chlamydia trachomatis E/150 chromosome, complete genome
NC_017440.faa	1.04287	0.935934	0.583651	0.586912	0.0517868	0.0477724	0.0246693	0.00639794	CV	B	Trachomatis	Chlamydia	1	Chlamydia trachomatis G/11074 chromosome, complete genome
NC_017441.faa	1.04284	0.925254	0.583455	0.586937	0.0515633	0.0478016	0.0246851	0.00637675	CV	B	Trachomatis	Chlamydia	1	Chlamydia trachomatis Sweden2, complete genome
NC_017445.faa	3.90917	3.31029	0.45191	0.463592	0.0772327	0.0625114	0.0254864	0.00595695	GammaProteobacteria	B	Mixed	Erwinia	1	Erwinia sp. Ejp617 chromosome, complete genome
NC_017448.faa	3.843	3.22928	0.510445	0.519509	0.0743913	0.0584778	0.0221882	0.00517007	Acidobacteria	B	Mixed	Diverse	1	Fibrobacter succinogenes subsp. succinogenes S85 chromosome, complete genome
NC_017449.faa	1.94531	1.75539	0.670285	0.676763	0.0435902	0.0357357	0.0249901	0.0106	GammaProteobacteria	B	Mixed	Francisella	1	Francisella cf. novicida 3523 chromosome, complete genome
NC_017450.faa	1.91362	1.72294	0.668214	0.674632	0.042895	0.0347275	0.0249549	0.0104808	GammaProteobacteria	B	Mixed	Francisella	1	Francisella cf. novicida Fx1 chromosome, complete genome
NC_017451.faa	1.93231	1.69221	0.613243	0.619218	0.0687976	0.0550314	0.0235516	0.00863246	GammaProteobacteria	B	Influenzae	Haemophilus	1	Haemophilus influenzae R2866 chromosome, complete genome
NC_017452.faa	1.81937	1.57223	0.613563	0.619833	0.0694828	0.0554186	0.0236294	0.0086469	GammaProteobacteria	B	Influenzae	Haemophilus	1	Haemophilus influenzae R2846 chromosome, complete genome
NC_017453.faa	1.89268	1.55635	0.670535	0.6774	0.0427457	0.0349968	0.0249658	0.010617	GammaProteobacteria	B	Tularensis	Francisella	1	Francisella tularensis subsp. tularensis NE061598 chromosome, complete genome
NC_017454.faa	3.71427	3.36737	0.383823	0.389681	0.0487094	0.0367803	0.0275893	0.00740429	DeltaProteobacteria	B	Mixed	Geobacter	1	Geobacter sulfurreducens KN400 chromosome, complete genome
NC_017455.faa	2.30926	2.0388	0.693774	0.697064	0.0896953	0.0792899	0.0279418	0.0135325	Firmicutes	B	Mixed	Diverse	1	Halanaerobium praevalens DSM 2228 chromosome, complete genome
NC_017456.faa	1.72652	1.45993	0.580016	0.587704	0.0621891	0.0493855	0.023648	0.00659233	Actinobacteria	B	Mixed	Diverse	1	Gardnerella vaginalis HMP9231 chromosome, complete genome
NC_017459.faa	3.14803	2.40215	0.512082	0.522174	0.0701709	0.0501698	0.0274587	0.00503598	A_Halobacteriales	A	Mixed	Diverse	1	Haloquadratum walsbyi C23, complete genome
NC_017461.faa	1.31921	1.14839	0.616604	0.625258	0.0521576	0.0547293	0.0277539	0.00879517	A_Thermoprotei	A	Mixed	Diverse	1	Fervidicoccus fontis Kam940 chromosome, complete genome
NC_017462.faa	2.33763	2.02312	0.471822	0.478134	0.0249319	0.0191954	0.0275453	0.00331056	Actinobacteria	B	Pseudotuberculosis	Corynebacterium	1	Corynebacterium pseudotuberculosis 267 chromosome, complete genome
NC_017464.faa	3.659	3.38182	0.656917	0.660669	0.0727811	0.065272	0.0250406	0.0107275	BC	B	Mixed	Diverse	1	Ignavibacterium album JCM 16511 chromosome, complete genome
NC_017465.faa	2.10045	1.19284	0.471709	0.486006	0.0645736	0.0486985	0.0239422	0.0050389	Firmicutes	B	Mixed	Lactobacillus	1	Lactobacillus fermentum CECT 5716 chromosome, complete genome
NC_017467.faa	2.1459	1.73003	0.626117	0.632119	0.0507423	0.0388854	0.0230525	0.00852927	Firmicutes	B	Mixed	Lactobacillus	1	Lactobacillus helveticus H10 chromosome, complete genome
NC_017469.faa	1.87292	1.5372	0.484113	0.503199	0.0916488	0.0707701	0.0244383	0.00581695	Firmicutes	B	Mixed	Lactobacillus	1	Lactobacillus delbrueckii subsp. bulgaricus 2038 chromosome, complete genome
NC_017470.faa	1.8944	1.63925	0.610999	0.618523	0.0530533	0.0391674	0.0230514	0.00774109	Firmicutes	B	Mixed	Lactobacillus	1	Lactobacillus amylovorus GRL1118 chromosome, complete genome
NC_017473.faa	3.03904	2.58546	0.530322	0.536396	0.0756646	0.0609129	0.0247266	0.00540297	Firmicutes	B	Mixed	Lactobacillus	1	Lactobacillus casei LC2W chromosome, complete genome
NC_017474.faa	3.06993	2.60919	0.530528	0.536619	0.0751531	0.0604907	0.0246897	0.00539126	Firmicutes	B	Mixed	Lactobacillus	1	Lactobacillus casei BD-II chromosome, complete genome
NC_017477.faa	1.96634	1.72089	0.647549	0.652187	0.0426603	0.0323198	0.0237416	0.00957216	Firmicutes	B	Mixed	Lactobacillus	1	Lactobacillus johnsonii DPC 6026 chromosome, complete genome
NC_017481.faa	1.82817	1.43233	0.667423	0.671023	0.0345509	0.0226405	0.0243331	0.0104895	Firmicutes	B	Mixed	Lactobacillus	1	Lactobacillus salivarius CECT 5713 chromosome, complete genome
NC_017482.faa	3.00505	2.5386	0.525674	0.533081	0.0765731	0.0609161	0.0250079	0.00534828	Firmicutes	B	Mixed	Lactobacillus	1	Lactobacillus rhamnosus GG, complete genome
NC_017486.faa	2.39946	2.0059	0.639472	0.647603	0.0676253	0.0526095	0.0249444	0.00992068	Firmicutes	B	Lactis	Lactococcus	1	Lactococcus lactis subsp. lactis CV56 chromosome, complete genome
NC_017490.faa	1.96396	1.71507	0.603686	0.61233	0.0528035	0.0418027	0.0245464	0.00767454	Firmicutes	B	Mixed	Lactococcus	1	Lactococcus garvieae Lg2, complete genome
NC_017491.faa	2.96034	2.49533	0.52586	0.532365	0.077625	0.0618507	0.0251322	0.00538339	Firmicutes	B	Mixed	Lactobacillus	1	Lactobacillus rhamnosus ATCC 8530 chromosome, complete genome
NC_017492.faa	2.45262	2.09023	0.632212	0.641207	0.0641845	0.0500593	0.0245929	0.00945297	Firmicutes	B	Lactis	Lactococcus	1	Lactococcus lactis subsp. cremoris A76 chromosome, complete genome
NC_017501.faa	2.27755	1.73472	0.468202	0.485745	0.112512	0.0967349	0.0248398	0.00664995	BetaProteobacteria	B	Meningitidis	Neisseria	1	Neisseria meningitidis 8013, complete genome
NC_017502.faa	1.01203	0.894153	0.679743	0.685326	0.0509456	0.0417825	0.0265413	0.0114349	Tenericutes	B	Gallisepticum	Mycoplasma	1	Mycoplasma gallisepticum str. R(high) chromosome, complete genome
NC_017503.faa	0.977612	0.869364	0.680589	0.686041	0.0526143	0.0433586	0.026675	0.0114928	Tenericutes	B	Gallisepticum	Mycoplasma	1	Mycoplasma gallisepticum str. F chromosome, complete genome
NC_017504.faa	0.811088	0.630906	0.595564	0.599963	0.0712326	0.0650341	0.0250211	0.00779683	Tenericutes	B	Mixed	Mycoplasma	1	Mycoplasma pneumoniae FH chromosome, complete genome
NC_017505.faa	2.24295	1.79347	0.466791	0.483098	0.112799	0.0983695	0.0246626	0.00671673	BetaProteobacteria	B	Meningitidis	Neisseria	1	Neisseria meningitidis alpha710 chromosome, complete genome
NC_017506.faa	4.42191	4.00224	0.422417	0.4286	0.0576221	0.0461241	0.026182	0.0059968	GammaProteobacteria	B	Mixed	Diverse	1	Marinobacter adhaerens HP15 chromosome, complete genome
NC_017511.faa	2.15483	1.78959	0.460812	0.474389	0.121632	0.108702	0.0246312	0.00702994	BetaProteobacteria	B	Mixed	Neisseria	1	Neisseria gonorrhoeae TCDC-NG08107 chromosome, complete genome
NC_017512.faa	2.22725	1.7247	0.465986	0.481569	0.114212	0.0991255	0.024809	0.00674432	BetaProteobacteria	B	Meningitidis	Neisseria	1	Neisseria meningitidis WUE 2594, complete genome
NC_017513.faa	2.18486	1.76075	0.46726	0.483179	0.112876	0.0979591	0.0248267	0.00668582	BetaProteobacteria	B	Meningitidis	Neisseria	1	Neisseria meningitidis G2136 chromosome, complete genome
NC_017514.faa	2.22352	1.80013	0.469245	0.485629	0.11125	0.097289	0.0247442	0.00663847	BetaProteobacteria	B	Meningitidis	Neisseria	1	Neisseria meningitidis M01-240149 chromosome, complete genome
NC_017515.faa	2.25045	1.83971	0.471118	0.485951	0.109548	0.0965259	0.0247672	0.00657631	BetaProteobacteria	B	Meningitidis	Neisseria	1	Neisseria meningitidis M04-240196 chromosome, complete genome
NC_017516.faa	2.24088	1.8203	0.469709	0.485536	0.110628	0.0972959	0.0248146	0.00662408	BetaProteobacteria	B	Meningitidis	Neisseria	1	Neisseria meningitidis H44/76 chromosome, complete genome
NC_017517.faa	2.28778	1.84036	0.468631	0.485012	0.110179	0.0963383	0.0248019	0.00661317	BetaProteobacteria	B	Meningitidis	Neisseria	1	Neisseria meningitidis M01-240355 chromosome, complete genome
NC_017518.faa	2.24897	1.83371	0.470808	0.486661	0.110296	0.0970475	0.0246329	0.00660063	BetaProteobacteria	B	Meningitidis	Neisseria	1	Neisseria meningitidis NZ-05/33 chromosome, complete genome
NC_017519.faa	0.829709	0.719418	0.737353	0.741235	0.0814688	0.0737855	0.0296963	0.0162072	Tenericutes	B	Mixed	Mycoplasma	1	Mycoplasma hyorhinis MCLD chromosome, complete genome
NC_017520.faa	1.15594	1.07107	0.610987	0.611872	0.0794117	0.0792631	0.027968	0.00872925	Tenericutes	B	Mixed	Mycoplasma	1	Mycoplasma haemofelis Ohio2 chromosome, complete genome
NC_017521.faa	1.01723	0.904617	0.760863	0.763327	0.0616765	0.0484986	0.0304634	0.0171882	Tenericutes	B	Mixed	Mycoplasma	1	Mycoplasma leachii 99/014/6, complete genome
NC_017522.faa	4.40598	3.82011	0.340371	0.344068	0.0662648	0.0535562	0.0335416	0.0102754	Actinobacteria	B	MTC	Mycobacterium	1	Mycobacterium tuberculosis CCDC5180 chromosome, complete genome
NC_017523.faa	4.39881	3.80016	0.340164	0.343869	0.0661832	0.0535125	0.0335771	0.010288	Actinobacteria	B	MTC	Mycobacterium	1	Mycobacterium tuberculosis CCDC5079 chromosome, complete genome
NC_017524.faa	4.39853	3.97485	0.34125	0.344007	0.0649394	0.0536063	0.0334645	0.0102071	Actinobacteria	B	MTC	Mycobacterium	1	Mycobacterium tuberculosis CTRI-2 chromosome, complete genome
NC_017527.faa	2.55904	2.20441	0.380346	0.393726	0.105608	0.094157	0.0281814	0.00903285	A_Methanomicrobia	A	Mixed	Diverse	1	Methanosaeta harundinacea 6Ac chromosome, complete genome
NC_017528.faa	4.40659	2.90342	0.341468	0.343815	0.063954	0.0531961	0.0334208	0.0101832	Actinobacteria	B	MTC	Mycobacterium	1	Mycobacterium tuberculosis RGTB423 chromosome, complete genome
NC_017529.faa	2.9792	2.64763	0.613185	0.61807	0.0502308	0.0387872	0.0246659	0.00848346	Firmicutes	B	Monocytogenes	Listeria	1	Listeria monocytogenes L99, complete genome
NC_017530.faa	5.73154	4.98341	0.373828	0.382583	0.087154	0.063924	0.029257	0.00880755	GammaProteobacteria	B	Putida	Pseudomonas	1	Pseudomonas putida BIRD-1 chromosome, complete genome
NC_017531.faa	4.55554	3.83333	0.451397	0.462389	0.0749954	0.062134	0.0257308	0.00582574	GammaProteobacteria	B	Mixed	Diverse	1	Pantoea ananatis AJ13355, complete genome
NC_017532.faa	4.68995	4.1524	0.353087	0.359693	0.0967017	0.0722963	0.0300789	0.00995137	GammaProteobacteria	B	Mixed	Pseudomonas	1	Pseudomonas stutzeri DSM 4166 chromosome, complete genome
NC_017534.faa	2.49458	2.20652	0.397278	0.399724	0.0428762	0.0347818	0.0288527	0.00656822	Actinobacteria	B	Acnes	Propionibacterium	1	Propionibacterium acnes 266 chromosome, complete genome
NC_017535.faa	2.56028	2.23952	0.396738	0.399899	0.0432936	0.0345786	0.0289182	0.00660168	Actinobacteria	B	Acnes	Propionibacterium	1	Propionibacterium acnes 6609 chromosome, complete genome
NC_017537.faa	2.97616	2.6472	0.613334	0.618069	0.0503018	0.0388181	0.0246612	0.0084906	Firmicutes	B	Monocytogenes	Listeria	1	Listeria monocytogenes M7 chromosome, complete genome
NC_017538.faa	3.53945	3.09335	0.368245	0.374878	0.121919	0.100828	0.0294792	0.0100648	AlphaProteobacteria	B	Mixed	Diverse	1	Oligotropha carboxidovorans OM4 chromosome, complete genome
NC_017540.faa	5.25957	4.5861	0.411424	0.424485	0.0779993	0.0612167	0.0264263	0.00739157	GammaProteobacteria	B	Kpneumoniae	Klebsiella	1	Klebsiella pneumoniae KCTC 2242 chromosome, complete genome
NC_017542.faa	5.86455	3.09789	0.539095	0.54841	0.0380853	0.0282909	0.0230325	0.00472617	Firmicutes	B	Mixed	Paenibacillus	1	Paenibacillus polymyxa M1, complete genome
NC_017544.faa	2.90311	2.58757	0.615126	0.61968	0.0502812	0.0389081	0.0247301	0.00854021	Firmicutes	B	Monocytogenes	Listeria	1	Listeria monocytogenes 10403S chromosome, complete genome
NC_017545.faa	3.00046	2.6785	0.616674	0.621372	0.0492777	0.0382577	0.0246697	0.0086088	Firmicutes	B	Monocytogenes	Listeria	1	Listeria monocytogenes J0161 chromosome, complete genome
NC_017546.faa	2.9738	2.64929	0.615805	0.620358	0.0494188	0.0383046	0.02466	0.00857124	Firmicutes	B	Monocytogenes	Listeria	1	Listeria monocytogenes FSL R2-561 chromosome, complete genome
NC_017547.faa	2.87443	2.55713	0.614822	0.619496	0.0507207	0.0392147	0.0247311	0.00852806	Firmicutes	B	Monocytogenes	Listeria	1	Listeria monocytogenes Finland 1998 chromosome, complete genome
NC_017548.faa	6.32775	5.62688	0.328007	0.334957	0.0918031	0.0628071	0.0315139	0.0112303	GammaProteobacteria	B	Aeruginosa	Pseudomonas	1	Pseudomonas aeruginosa M18 chromosome, complete genome
NC_017549.faa	6.76466	5.986	0.331023	0.338562	0.0886782	0.0612073	0.0313047	0.0110379	GammaProteobacteria	B	Aeruginosa	Pseudomonas	1	Pseudomonas aeruginosa NCGM2.S1 chromosome 1, complete genome
NC_017550.faa	2.48863	2.1513	0.396287	0.3996	0.0437353	0.0350039	0.0290311	0.00663369	Actinobacteria	B	Acnes	Propionibacterium	1	Propionibacterium acnes ATCC 11828 chromosome, complete genome
NC_017551.faa	4.34916	3.2525	0.633198	0.649817	0.0897418	0.0749437	0.0252506	0.0102458	Spirochaetes	B	Mixed	Leptospira	1	Leptospira interrogans serovar Lai str. IPAV chromosome chromosome 1, complete sequence
NC_017552.faa	0.359372	0.277683	0.632567	0.648565	0.091968	0.0764037	0.0254179	0.0102453	Spirochaetes	B	Mixed	Leptospira	2	Leptospira interrogans serovar Lai str. IPAV chromosome chromosome 2, complete sequence
NC_017560.faa	1.11161	0.852168	0.696742	0.709998	0.0255168	0.0191291	0.027402	0.0123969	AlphaProteobacteria	B	Prowazekii	Rickettsia	1	Rickettsia prowazekii Rp22 chromosome, complete genome
NC_017562.faa	2.4912	1.86769	0.467531	0.482187	0.0503598	0.040296	0.0267222	0.00461719	GammaProteobacteria	B	Mixed	Diverse	1	Xylella fastidiosa subsp. fastidiosa GB514 chromosome, complete genome
NC_017563.faa	1.83195	1.49328	0.600565	0.609521	0.0438929	0.0312006	0.0243595	0.00688717	Firmicutes	B	Thermophilus	Streptococcus	1	Streptococcus thermophilus ND03 chromosome, complete genome
NC_017564.faa	4.55342	3.84224	0.519015	0.529851	0.060674	0.0465906	0.0247566	0.00483949	GammaProteobacteria	B	Mixed	Yersinia	1	Yersinia enterocolitica subsp. palearctica Y11, complete genome
NC_017566.faa	4.84025	4.04695	0.546383	0.555038	0.042409	0.0327955	0.0244922	0.00474082	GammaProteobacteria	B	Mixed	Shewanella	1	Shewanella putrefaciens 200 chromosome, complete genome
NC_017567.faa	2.15949	1.79469	0.5987	0.605022	0.0501736	0.0383956	0.0242468	0.00709669	Firmicutes	B	Mixed	Streptococcus	1	Streptococcus dysgalactiae subsp. equisimilis ATCC 12394 chromosome, complete genome
NC_017568.faa	2.57222	2.1296	0.616616	0.623526	0.0531838	0.0334878	0.0226109	0.00830625	Firmicutes	B	Mixed	Staphylococcus	1	Staphylococcus pseudintermedius ED99 chromosome, complete genome
NC_017569.faa	2.16638	1.88401	0.642837	0.649934	0.0389558	0.0355433	0.0239845	0.00964917	BC	B	Mixed	Diverse	1	Riemerella anatipestifer RA-GD chromosome, complete genome
NC_017571.faa	5.06605	4.2332	0.526988	0.538082	0.0486547	0.0381958	0.0248909	0.00439973	GammaProteobacteria	B	Baltica	Shewanella	1	Shewanella baltica BA175 chromosome, complete genome
NC_017573.faa	5.44255	4.7372	0.426822	0.440394	0.0844743	0.0672969	0.026439	0.00687341	GammaProteobacteria	B	Mixed	Diverse	1	Serratia sp. AS13 chromosome, complete genome
NC_017574.faa	3.48109	3.18246	0.327496	0.333639	0.104726	0.0788412	0.031041	0.0116719	BetaProteobacteria	B	Mixed	Ralstonia	1	Ralstonia solanacearum Po82 chromosome, complete genome
NC_017576.faa	2.36224	2.04293	0.618104	0.624849	0.0616289	0.046115	0.0244489	0.00843073	Firmicutes	B	Mixed	Streptococcus	1	Streptococcus gallolyticus subsp. gallolyticus ATCC 43143, complete genome
NC_017579.faa	5.24296	4.3084	0.526634	0.537571	0.0489779	0.038404	0.0248255	0.00441122	GammaProteobacteria	B	Baltica	Shewanella	1	Shewanella baltica OS117 chromosome, complete genome
NC_017581.faa	1.9299	1.64388	0.60288	0.610792	0.0427117	0.0309442	0.0242599	0.00696735	Firmicutes	B	Thermophilus	Streptococcus	1	Streptococcus thermophilus JIM 8232, complete genome
NC_017583.faa	2.56022	2.38715	0.385958	0.390817	0.104935	0.0897566	0.0284709	0.00843368	Spirochaetes	B	Mixed	Spirochaeta	1	Spirochaeta thermophila DSM 6578 chromosome, complete genome
NC_017584.faa	4.35283	3.82301	0.338606	0.345527	0.106989	0.0862237	0.0337639	0.0112603	AlphaProteobacteria	B	Mixed	Diverse	1	Rhodospirillum rubrum F11 chromosome, complete genome
NC_017587.faa	1.9026	1.81323	0.307493	0.30908	0.147464	0.127612	0.0386135	0.0132382	Deinococcus-Thermus	B	Mixed	Thermus	1	Thermus thermophilus JL-18 chromosome, complete genome
NC_017591.faa	2.14212	1.71257	0.592572	0.603559	0.0517841	0.0399209	0.0245961	0.0068327	Firmicutes	B	Pneumoniae	Streptococcus	1	Streptococcus pneumoniae INV104, complete genome
NC_017592.faa	2.03687	1.64481	0.591329	0.601868	0.0535992	0.0413102	0.0245803	0.00684036	Firmicutes	B	Pneumoniae	Streptococcus	1	Streptococcus pneumoniae OXC141, complete genome
NC_017593.faa	2.09332	1.7353	0.594215	0.603782	0.0519503	0.0404329	0.0245159	0.00692667	Firmicutes	B	Pneumoniae	Streptococcus	1	Streptococcus pneumoniae INV200, complete genome
NC_017594.faa	2.13881	1.84617	0.592501	0.600701	0.0472543	0.0339662	0.0242968	0.00654849	Firmicutes	B	Mixed	Streptococcus	1	Streptococcus salivarius 57.I chromosome, complete genome
NC_017595.faa	2.21057	1.94028	0.59111	0.599309	0.0473973	0.0348467	0.0243437	0.00647355	Firmicutes	B	Mixed	Streptococcus	1	Streptococcus salivarius JIM8777, complete genome
NC_017596.faa	1.82731	1.54998	0.607715	0.614202	0.048883	0.036311	0.0243029	0.00754398	Firmicutes	B	Pyogenes	Streptococcus	1	Streptococcus pyogenes Alab49 chromosome, complete genome
NC_017617.faa	2.03803	1.80242	0.578786	0.585575	0.0470376	0.0362401	0.0242371	0.00619121	Firmicutes	B	Suis	Streptococcus	1	Streptococcus suis GZ1 chromosome, complete genome
NC_017618.faa	2.13743	1.83967	0.58118	0.58779	0.0470663	0.0361313	0.024405	0.00628294	Firmicutes	B	Suis	Streptococcus	1	Streptococcus suis JS14 chromosome, complete genome
NC_017619.faa	2.09687	1.83723	0.580765	0.587642	0.0473043	0.0363119	0.0243968	0.00628028	Firmicutes	B	Suis	Streptococcus	1	Streptococcus suis SS12 chromosome, complete genome
NC_017620.faa	2.17766	1.84046	0.583128	0.590116	0.0467359	0.0355567	0.0241988	0.00634499	Firmicutes	B	Suis	Streptococcus	1	Streptococcus suis D9 chromosome, complete genome
NC_017621.faa	2.18306	1.86078	0.579441	0.586777	0.0472028	0.0362658	0.0244396	0.00620167	Firmicutes	B	Suis	Streptococcus	1	Streptococcus suis D12 chromosome, complete genome
NC_017622.faa	2.03841	1.75925	0.58055	0.587525	0.0479625	0.0365797	0.0244452	0.00628018	Firmicutes	B	Suis	Streptococcus	1	Streptococcus suis A7 chromosome, complete genome
NC_017623.faa	4.75047	4.06434	0.465784	0.47811	0.0765214	0.0609516	0.0247005	0.0056869	GammaProteobacteria	B	Enterica	Salmonella	1	Salmonella enterica subsp. enterica serovar Heidelberg str. B182 chromosome, complete genome
NC_017625.faa	4.63071	3.97597	0.480549	0.491901	0.0715348	0.0550785	0.0243831	0.00515451	GammaProteobacteria	B	Coli	Escherichia	1	Escherichia coli DH1 chromosome, complete genome
NC_017626.faa	5.24198	4.53747	0.484114	0.49437	0.0685062	0.0537196	0.0240527	0.00502196	GammaProteobacteria	B	Coli	Escherichia	1	Escherichia coli 042, complete genome
NC_017628.faa	5.10838	4.4093	0.482458	0.493005	0.0696845	0.0538558	0.0242329	0.00507792	GammaProteobacteria	B	Coli	Escherichia	1	Escherichia coli IHE3034 chromosome, complete genome
NC_017631.faa	5.1314	4.5092	0.483416	0.494161	0.0679213	0.0527623	0.0242525	0.0050017	GammaProteobacteria	B	Coli	Escherichia	1	Escherichia coli ABU 83972 chromosome, complete genome
NC_017632.faa	4.99301	4.32946	0.482938	0.494206	0.0692117	0.053555	0.0243392	0.00505549	GammaProteobacteria	B	Coli	Escherichia	1	Escherichia coli UM146 chromosome, complete genome
NC_017633.faa	5.15343	4.44453	0.481553	0.492427	0.0690558	0.0536328	0.0240761	0.00506333	GammaProteobacteria	B	Coli	Escherichia	1	Escherichia coli ETEC H10407, complete genome
NC_017634.faa	4.74782	4.2029	0.483007	0.493197	0.0706632	0.0550745	0.0243819	0.00510435	GammaProteobacteria	B	Coli	Escherichia	1	Escherichia coli O83:H1 str. NRG 857C chromosome, complete genome
NC_017635.faa	4.90097	4.2332	0.480457	0.491564	0.0713321	0.0553095	0.0243103	0.00515564	GammaProteobacteria	B	Coli	Escherichia	1	Escherichia coli W chromosome, complete genome
NC_017638.faa	4.62143	4.02586	0.481174	0.491708	0.0709948	0.055092	0.0243281	0.00512956	GammaProteobacteria	B	Coli	Escherichia	1	Escherichia coli DH1, complete genome
NC_017641.faa	5.18642	4.46731	0.481474	0.492772	0.0697122	0.0533087	0.0241436	0.00509113	GammaProteobacteria	B	Coli	Escherichia	1	Escherichia coli UMNK88 chromosome, complete genome
NC_017644.faa	4.97146	4.3665	0.478572	0.488337	0.0711002	0.0547816	0.0244735	0.00516785	GammaProteobacteria	B	Coli	Escherichia	1	Escherichia coli NA114 chromosome, complete genome
NC_017646.faa	5.31353	4.60508	0.483967	0.49442	0.0692355	0.0535607	0.0241276	0.00505033	GammaProteobacteria	B	Coli	Escherichia	1	Escherichia coli O7:K1 str. CE10 chromosome, complete genome
NC_017651.faa	5.03839	4.50589	0.485275	0.494407	0.0675113	0.0531445	0.0240154	0.00496281	GammaProteobacteria	B	Coli	Escherichia	1	Escherichia coli str. 'clone D i2' chromosome, complete genome
NC_017652.faa	5.03839	4.50589	0.485275	0.494407	0.067511	0.0531444	0.0240155	0.0049628	GammaProteobacteria	B	Coli	Escherichia	1	Escherichia coli str. 'clone D i14' chromosome, complete genome
NC_017656.faa	5.26398	4.54159	0.483658	0.495354	0.0683335	0.0531236	0.0240729	0.00503251	GammaProteobacteria	B	Coli	Escherichia	1	Escherichia coli O55:H7 str. RM12579 chromosome, complete genome
NC_017660.faa	5.02181	4.41282	0.481607	0.492152	0.0700668	0.053995	0.0242228	0.00508683	GammaProteobacteria	B	Coli	Escherichia	1	Escherichia coli KO11FL chromosome, complete genome
NC_017663.faa	4.93529	4.06267	0.480112	0.491118	0.0703882	0.054099	0.024185	0.005124	GammaProteobacteria	B	Coli	Escherichia	1	Escherichia coli P12b chromosome, complete genome
NC_017664.faa	4.89745	4.32391	0.481127	0.491527	0.0710125	0.0553428	0.0242438	0.00513778	GammaProteobacteria	B	Coli	Escherichia	1	Escherichia coli W chromosome, complete genome
NC_017668.faa	4.15063	3.41947	0.575889	0.581769	0.038667	0.0312719	0.0231159	0.00622323	Firmicutes	B	Mixed	Diverse	1	Halobacillus halophilus DSM 2266, complete genome
NC_017671.faa	4.76916	4.09637	0.326228	0.332458	0.120413	0.0853048	0.0320442	0.0116896	GammaProteobacteria	B	Mixed	Diverse	1	Stenotrophomonas maltophilia D457, complete genome
NC_017672.faa	8.77014	7.12679	0.405779	0.417617	0.0632915	0.0469877	0.0258094	0.00702835	Firmicutes	B	Mixed	Paenibacillus	1	Paenibacillus mucilaginosus K02 chromosome, complete genome
NC_017673.faa	2.715	2.31285	0.664002	0.670625	0.0351573	0.0208866	0.0234672	0.0104706	Firmicutes	B	Aureus	Staphylococcus	1	Staphylococcus aureus subsp. aureus 71193 chromosome, complete genome
NC_017717.faa	0.905534	0.839676	0.713557	0.715595	0.0697495	0.066318	0.0316101	0.0145822	Spirochaetes	B	Mixed	Borrelia	1	Borrelia garinii BgVir chromosome chromosome linear, complete sequence
NC_017728.faa	2.90156	2.54346	0.61442	0.619564	0.0505606	0.0388651	0.0247584	0.0085058	Firmicutes	B	Monocytogenes	Listeria	1	Listeria monocytogenes 07PF0776 chromosome, complete genome
NC_017729.faa	5.21895	4.36683	0.639417	0.646337	0.0318301	0.0214494	0.0238558	0.00938505	Firmicutes	B	Cereus	Bacillus	1	Bacillus anthracis str. H9401 chromosome, complete genome
NC_017730.faa	2.29701	1.91807	0.470905	0.47836	0.0253424	0.0192132	0.0277781	0.00336389	Actinobacteria	B	Pseudotuberculosis	Corynebacterium	1	Corynebacterium pseudotuberculosis 31 chromosome, complete genome
NC_017731.faa	4.40211	3.62752	0.573281	0.587345	0.0409133	0.0304539	0.0230609	0.00584852	GammaProteobacteria	B	Mixed	Diverse	1	Providencia stuartii MRSN 2154 chromosome, complete genome
NC_017733.faa	1.59928	1.41524	0.602136	0.609447	0.118567	0.110897	0.026094	0.0096767	EpsilonProteobacteria	B	Pylori	Helicobacter	1	Helicobacter pylori HUP-B14 chromosome, complete genome
[truncated: 153 more rows]
